# Supplementary material for: Wide prevalence of hybridization in two sympatric grasshopper species may be shaped by their relative abundances
Source: BMC Evol Biol. 2015 Sep 16;15:191. doi: 10.1186/s12862-015-0460-8 (PMC4573947; doi:10.1186/s12862-015-0460-8)
Supplement: Additional file 2: — Performance test of the three programs adegenet, NewHybrids and STRUCTURE (q-values 0.2–0.8 and 0.09–0.91). Assignment of 238 purebred species and 800 simulated hybrids by each program and correct assignment to the different hybrid classes (F1, F2 and backcrosses with each parental species) by the programs adegenet and NewHybrids. (XLSX 173 kb) [file 12862_2015_460_MOESM2_ESM.xlsx]

## Sheet: adegenet
Adegenet				Simulated data set
				Category	Sample No	Assignment	Hybridclass	mis assigned	Wrong Hybridclass
Legend				Ch. montanus	1	1	mon				Simulated data set
1	Ch. montanus			Ch. montanus	2	1	mon					Sample size	mis assigned	%	assigned to wrong hybridclass
2	Ch. parallelus			Ch. montanus	3	5	Bmon	x			Hybrid	800	45	5.625
3	F1-Hybrid			Ch. montanus	4	5	Bmon	x			F1	200	0	0	109
4	F2-Hybrid			Ch. montanus	5	5	Bmon	x			F2	200	1	0.5	113
5	Backcross Ch. montanus			Ch. montanus	6	1	mon				Bmon	200	24	12	36
6	Backcross Ch. parallelus			Ch. montanus	7	5	Bmon	x			Bpara	200	20	10	36
				Ch. montanus	8	5	Bmon	x
				Ch. montanus	9	5	Bmon	x
in adegenet simulated hybrids				Ch. montanus	10	5	Bmon	x			Purebred	238	92	38.6555
				Ch. montanus	11	5	Bmon	x
F1	F1-Hybrid			Ch. montanus	12	5	Bmon	x			Total	1138	137	12.0387	294
F1-F1	F2-Hybrid			Ch. montanus	13	5	Bmon	x
montanus-F1	Backcross Ch. montanus			Ch. montanus	14	1	mon	x			Correct assignment	87.9613
parallelus-F1	Backcross Ch. parallelus			Ch. montanus	15	1	mon								38.9404
				Ch. montanus	16	5	Bmon	x
				Ch. montanus	17	1	mon	x			From 755detected hybrids 39% were assigned to the wrong hybridclass
				Ch. montanus	18	1	mon	x
				Ch. montanus	19	1	mon
				Ch. montanus	20	1	mon
				Ch. montanus	21	5	Bmon	x
				Ch. montanus	22	1	mon
				Ch. montanus	23	1	mon	x
				Ch. montanus	24	5	Bmon	x
				Ch. montanus	25	1	mon	x
				Ch. montanus	26	1	mon
				Ch. montanus	27	5	Bmon	x
				Ch. montanus	28	6	Bpara	x
				Ch. montanus	29	5	Bmon	x
				Ch. montanus	30	1	mon
				Ch. montanus	31	5	Bmon	x
				Ch. montanus	32	1	mon
				Ch. montanus	33	1	mon
				Ch. montanus	34	1	mon
				Ch. montanus	35	5	Bmon	x
				Ch. montanus	36	1	mon
				Ch. montanus	37	1	mon
				Ch. montanus	38	5	Bmon	x
				Ch. montanus	39	1	mon
				Ch. montanus	40	3	F1	x
				Ch. montanus	41	1	mon
				Ch. montanus	42	1	mon
				Ch. montanus	43	1	mon
				Ch. montanus	44	1	mon
				Ch. montanus	45	1	mon
				Ch. montanus	46	1	mon
				Ch. montanus	47	1	mon
				Ch. montanus	48	1	mon
				Ch. montanus	49	1	mon
				Ch. montanus	50	5	Bmon	x
				Ch. montanus	51	1	mon
				Ch. montanus	52	5	Bmon	x
				Ch. montanus	53	1	mon
				Ch. montanus	54	1	mon
				Ch. montanus	55	1	mon
				Ch. montanus	56	1	mon
				Ch. montanus	57	1	mon
				Ch. montanus	58	1	mon
				Ch. montanus	59	1	mon
				Ch. montanus	60	1	mon
				Ch. montanus	61	1	mon
				Ch. montanus	62	1	mon
				Ch. montanus	63	5	Bmon	x
				Ch. montanus	64	1	mon
				Ch. montanus	65	5	Bmon	x
				Ch. montanus	66	5	Bmon	x
				Ch. montanus	67	1	mon
				Ch. montanus	68	1	mon
				Ch. montanus	69	1	mon
				Ch. montanus	70	5	Bmon	x
				Ch. montanus	71	1	mon
				Ch. montanus	72	5	Bmon	x
				Ch. montanus	73	5	Bmon	x
				Ch. montanus	74	1	mon
				Ch. montanus	75	5	Bmon	x
				Ch. montanus	76	1	mon
				Ch. montanus	77	5	Bmon	x
				Ch. montanus	78	1	mon
				Ch. montanus	79	1	mon
				Ch. montanus	80	1	mon
				Ch. montanus	81	5	Bmon	x
				Ch. montanus	82	1	mon
				Ch. montanus	83	1	mon
				Ch. montanus	84	1	mon
				Ch. montanus	85	1	mon
				Ch. montanus	86	5	Bmon	x
				Ch. montanus	87	1	mon
				Ch. montanus	88	1	mon
				Ch. montanus	89	1	mon
				Ch. montanus	90	5	Bmon	x
				Ch. montanus	91	1	mon
				Ch. montanus	92	1	mon
				Ch. montanus	93	5	Bmon	x
				Ch. montanus	94	1	mon
				Ch. montanus	95	1	mon
				Ch. montanus	96	5	Bmon	x
				Ch. montanus	97	1	mon
				Ch. montanus	98	5	Bmon	x
				Ch. montanus	99	5	Bmon	x
				Ch. montanus	100	1	mon
				Ch. montanus	101	5	Bmon	x
				Ch. montanus	102	1	mon
				Ch. montanus	103	1	mon
				Ch. montanus	104	1	mon
				Ch. montanus	105	1	mon
				Ch. montanus	106	1	mon
				Ch. montanus	107	1	mon
				Ch. montanus	108	5	Bmon	x
				Ch. montanus	109	1	mon
				Ch. montanus	110	1	mon
				Ch. montanus	111	1	mon
				Ch. montanus	112	1	mon
				Ch. montanus	113	5	Bmon	x
				Ch. montanus	114	1	mon
				Ch. montanus	115	1	mon
				Ch. montanus	116	5	Bmon	x
				Ch. montanus	117	1	mon
				Ch. montanus	118	1	mon
				Ch. montanus	119	5	Bmon	x
				Ch. montanus	120	1	mon
				Ch. parallelus	121	6	Bpara	x
				Ch. parallelus	122	6	Bpara	x
				Ch. parallelus	123	2	para
				Ch. parallelus	124	2	para
				Ch. parallelus	125	6	Bpara	x
				Ch. parallelus	126	2	para
				Ch. parallelus	127	2	para
				Ch. parallelus	128	6	Bpara	x
				Ch. parallelus	129	2	para
				Ch. parallelus	130	6	Bpara	x
				Ch. parallelus	131	2	para
				Ch. parallelus	132	2	para
				Ch. parallelus	133	6	Bpara	x
				Ch. parallelus	134	2	para
				Ch. parallelus	135	2	para
				Ch. parallelus	136	2	para
				Ch. parallelus	137	2	para
				Ch. parallelus	138	2	para
				Ch. parallelus	139	2	para
				Ch. parallelus	140	2	para
				Ch. parallelus	141	6	Bpara	x
				Ch. parallelus	142	2	para
				Ch. parallelus	143	2	para
				Ch. parallelus	144	2	para
				Ch. parallelus	145	6	Bpara	x
				Ch. parallelus	146	6	Bpara	x
				Ch. parallelus	147	2	para
				Ch. parallelus	148	6	Bpara	x
				Ch. parallelus	149	6	Bpara	x
				Ch. parallelus	150	2	para
				Ch. parallelus	151	2	para
				Ch. parallelus	152	2	para
				Ch. parallelus	153	6	Bpara	x
				Ch. parallelus	154	6	Bpara	x
				Ch. parallelus	155	2	para
				Ch. parallelus	156	6	Bpara	x
				Ch. parallelus	157	2	para
				Ch. parallelus	158	2	para
				Ch. parallelus	159	6	Bpara	x
				Ch. parallelus	160	2	para
				Ch. parallelus	161	2	para
				Ch. parallelus	162	4	F2	x
				Ch. parallelus	163	2	para
				Ch. parallelus	164	2	para
				Ch. parallelus	165	6	Bpara	x
				Ch. parallelus	166	6	Bpara	x
				Ch. parallelus	167	2	para
				Ch. parallelus	168	2	para
				Ch. parallelus	169	2	para
				Ch. parallelus	170	2	para
				Ch. parallelus	171	6	Bpara	x
				Ch. parallelus	172	2	para
				Ch. parallelus	173	6	Bpara	x
				Ch. parallelus	174	2	para
				Ch. parallelus	175	6	Bpara	x
				Ch. parallelus	176	6	Bpara	x
				Ch. parallelus	177	2	para
				Ch. parallelus	178	2	para
				Ch. parallelus	179	2	para
				Ch. parallelus	180	2	para
				Ch. parallelus	181	2	para
				Ch. parallelus	182	6	Bpara	x
				Ch. parallelus	183	2	para
				Ch. parallelus	184	6	Bpara	x
				Ch. parallelus	185	2	para
				Ch. parallelus	186	2	para
				Ch. parallelus	187	6	Bpara	x
				Ch. parallelus	188	6	Bpara	x
				Ch. parallelus	189	2	para
				Ch. parallelus	190	6	Bpara	x
				Ch. parallelus	191	2	para
				Ch. parallelus	192	2	para
				Ch. parallelus	193	6	Bpara	x
				Ch. parallelus	194	6	Bpara	x
				Ch. parallelus	195	2	para
				Ch. parallelus	196	2	para
				Ch. parallelus	197	2	para
				Ch. parallelus	198	2	para
				Ch. parallelus	199	6	Bpara	x
				Ch. parallelus	200	2	para
				Ch. parallelus	201	6	Bpara	x
				Ch. parallelus	202	6	Bpara	x
				Ch. parallelus	203	6	Bpara	x
				Ch. parallelus	204	6	Bpara	x
				Ch. parallelus	205	2	para
				Ch. parallelus	206	6	Bpara	x
				Ch. parallelus	207	2	para
				Ch. parallelus	208	2	para
				Ch. parallelus	209	2	para
				Ch. parallelus	210	6	Bpara	x
				Ch. parallelus	211	6	Bpara	x
				Ch. parallelus	212	2	para
				Ch. parallelus	213	2	para
				Ch. parallelus	214	2	para
				Ch. parallelus	215	2	para
				Ch. parallelus	216	6	Bpara	x
				Ch. parallelus	217	2	para
				Ch. parallelus	218	2	para
				Ch. parallelus	219	2	para
				Ch. parallelus	220	2	para
				Ch. parallelus	221	2	para
				Ch. parallelus	222	6	Bpara	x
				Ch. parallelus	223	2	para
				Ch. parallelus	224	6	Bpara	x
				Ch. parallelus	225	2	para
				Ch. parallelus	226	2	para
				Ch. parallelus	227	6	Bpara	x
				Ch. parallelus	228	2	para
				Ch. parallelus	229	2	para
				Ch. parallelus	230	2	para
				Ch. parallelus	231	4	F2	x
				Ch. parallelus	232	6	Bpara	x
				Ch. parallelus	233	6	Bpara	x
				Ch. parallelus	234	2	para
				Ch. parallelus	235	2	para
				Ch. parallelus	236	2	para
				Ch. parallelus	237	2	para
				Ch. parallelus	238	6	Bpara	x
				F1	239	4	F2		x
				F1	240	4	F2		x
				F1	241	3	F1
				F1	242	4	F2		x
				F1	243	3	F1
				F1	244	4	F2		x
				F1	245	5	Bmon		x
				F1	246	4	F2		x
				F1	247	3	F1
				F1	248	4	F2		x
				F1	249	6	Bpara		x
				F1	250	4	F2		x
				F1	251	3	F1
				F1	252	3	F1
				F1	253	3	F1
				F1	254	3	F1
				F1	255	3	F1
				F1	256	4	F2		x
				F1	257	5	Bmon		x
				F1	258	4	F2
				F1	259	5	Bmon		x
				F1	260	3	F1
				F1	261	3	F1
				F1	262	3	F1
				F1	263	3	F1
				F1	264	3	F1
				F1	265	5	Bmon		x
				F1	266	3	F1
				F1	267	4	F2		x
				F1	268	3	F1
				F1	269	4	F2		x
				F1	270	4	F2		x
				F1	271	4	F2		x
				F1	272	3	F1
				F1	273	3	F1
				F1	274	6	Bpara		x
				F1	275	4	F2		x
				F1	276	3	F1
				F1	277	3	F1
				F1	278	4	F2		x
				F1	279	5	Bmon		x
				F1	280	4	F2		x
				F1	281	3	F1
				F1	282	4	F2		x
				F1	283	5	Bmon		x
				F1	284	6	Bpara		x
				F1	285	3	F1
				F1	286	4	F2		x
				F1	287	4	F2		x
				F1	288	3	F1
				F1	289	3	F1
				F1	290	4	F2		x
				F1	291	3	F1
				F1	292	5	Bmon		x
				F1	293	5	Bmon		x
				F1	294	3	F1
				F1	295	3	F1
				F1	296	3	F1
				F1	297	4	F2		x
				F1	298	4	F2		x
				F1	299	3	F1
				F1	300	4	F2		x
				F1	301	3	F1
				F1	302	3	F1
				F1	303	4	F2		x
				F1	304	5	Bmon		x
				F1	305	3	F1
				F1	306	3	F1
				F1	307	4	F2		x
				F1	308	4	F2		x
				F1	309	3	F1
				F1	310	3	F1
				F1	311	4	F2		x
				F1	312	3	F1
				F1	313	4	F2		x
				F1	314	3	F1
				F1	315	5	Bmon		x
				F1	316	5	Bmon		x
				F1	317	3	F1
				F1	318	6	Bpara		x
				F1	319	4	F2		x
				F1	320	5	Bmon		x
				F1	321	4	F2		x
				F1	322	3	F1
				F1	323	5	Bmon		x
				F1	324	5	Bmon		x
				F1	325	3	F1
				F1	326	3	F1
				F1	327	5	Bmon		x
				F1	328	6	Bpara		x
				F1	329	3	F1
				F1	330	3	F1
				F1	331	3	F1
				F1	332	3	F1
				F1	333	5	Bmon		x
				F1	334	4	F2		x
				F1	335	4	F2		x
				F1	336	4	F2		x
				F1	337	3	F1
				F1	338	4	F2		x
				F1	339	3	F1
				F1	340	4	F2		x
				F1	341	5	Bmon		x
				F1	342	6	Bpara		x
				F1	343	4	F2		x
				F1	344	3	F1
				F1	345	3	F1
				F1	346	3	F1
				F1	347	4	F2		x
				F1	348	4	F2		x
				F1	349	4	F2		x
				F1	350	5	Bmon		x
				F1	351	6	Bpara		x
				F1	352	5	Bmon		x
				F1	353	3	F1
				F1	354	3	F1
				F1	355	4	F2		x
				F1	356	4	F2		x
				F1	357	4	F2		x
				F1	358	3	F1
				F1	359	5	Bmon		x
				F1	360	4	F2		x
				F1	361	4	F2		x
				F1	362	3	F1
				F1	363	3	F1
				F1	364	5	Bmon		x
				F1	365	3	F1
				F1	366	3	F1
				F1	367	3	F1
				F1	368	3	F1
				F1	369	3	F1
				F1	370	3	F1
				F1	371	3	F1
				F1	372	3	F1
				F1	373	3	F1
				F1	374	4	F2		x
				F1	375	4	F2		x
				F1	376	3	F1
				F1	377	3	F1
				F1	378	3	F1
				F1	379	3	F1
				F1	380	4	F2		x
				F1	381	3	F1
				F1	382	3	F1
				F1	383	4	F2		x
				F1	384	3	F1
				F1	385	3	F1
				F1	386	5	Bmon		x
				F1	387	4	F2		x
				F1	388	3	F1
				F1	389	6	Bpara		x
				F1	390	5	Bmon		x
				F1	391	5	Bmon		x
				F1	392	3	F1
				F1	393	4	F2		x
				F1	394	3	F1
				F1	395	5	Bmon		x
				F1	396	4	F2		x
				F1	397	4	F2		x
				F1	398	4	F2		x
				F1	399	5	Bmon		x
				F1	400	3	F1
				F1	401	4	F2		x
				F1	402	4	F2		x
				F1	403	3	F1
				F1	404	6	Bpara		x
				F1	405	4	F2		x
				F1	406	3	F1
				F1	407	4	F2		x
				F1	408	5	Bmon		x
				F1	409	3	F1
				F1	410	6	Bpara		x
				F1	411	4	F2		x
				F1	412	3	F1
				F1	413	4	F2		x
				F1	414	5	Bmon		x
				F1	415	3	F1
				F1	416	3	F1
				F1	417	6	Bpara		x
				F1	418	6	Bpara		x
				F1	419	6	Bpara		x
				F1	420	4	F2		x
				F1	421	6	Bpara		x
				F1	422	6	Bpara		x
				F1	423	4	F2		x
				F1	424	4	F2		x
				F1	425	3	F1
				F1	426	3	F1
				F1	427	4	F2		x
				F1	428	6	Bpara		x
				F1	429	5	Bmon		x
				F1	430	3	F1
				F1	431	3	F1
				F1	432	3	F1
				F1	433	4	F2		x
				F1	434	3	F1
				F1	435	5	Bmon		x
				F1	436	3	F1
				F1	437	3	F1
				F1	438	3	F1
				F2	439	4	F2
				F2	440	3	F1		x
				F2	441	3	F1		x
				F2	442	3	F1		x
				F2	443	4	F2
				F2	444	6	Bpara		x
				F2	445	4	F2
				F2	446	4	F2
				F2	447	6	Bpara		x
				F2	448	4	F2
				F2	449	4	F2
				F2	450	4	F2
				F2	451	3	F1		x
				F2	452	4	F2
				F2	453	4	F2
				F2	454	5	Bmon		x
				F2	455	4	F2
				F2	456	4	F2
				F2	457	3	F1		x
				F2	458	6	Bpara		x
				F2	459	4	F2
				F2	460	6	Bpara		x
				F2	461	6	Bpara		x
				F2	462	5	Bmon		x
				F2	463	5	Bmon		x
				F2	464	3	F1		x
				F2	465	4	F2
				F2	466	3	F1		x
				F2	467	4	F2
				F2	468	6	Bpara		x
				F2	469	5	Bmon		x
				F2	470	6	Bpara		x
				F2	471	3	F1		x
				F2	472	5	Bmon		x
				F2	473	6	Bpara		x
				F2	474	3	F1		x
				F2	475	4	F2
				F2	476	3	F1		x
				F2	477	6	Bpara		x
				F2	478	4	F2
				F2	479	3	F1		x
				F2	480	3	F1		x
				F2	481	3	F1		x
				F2	482	3	F1		x
				F2	483	4	F2
				F2	484	3	F1		x
				F2	485	4	F2
				F2	486	6	Bpara		x
				F2	487	6	Bpara		x
				F2	488	3	F1		x
				F2	489	4	F2
				F2	490	6	Bpara		x
				F2	491	5	Bmon		x
				F2	492	6	Bpara		x
				F2	493	4	F2
				F2	494	3	F1		x
				F2	495	3	F1		x
				F2	496	4	F2
				F2	497	4	F2
				F2	498	3	F1		x
				F2	499	4	F2
				F2	500	5	Bmon		x
				F2	501	4	F2
				F2	502	3	F1		x
				F2	503	5	Bmon		x
				F2	504	4	F2
				F2	505	5	Bmon		x
				F2	506	3	F1		x
				F2	507	5	Bmon		x
				F2	508	5	Bmon		x
				F2	509	3	F1		x
				F2	510	3	F1		x
				F2	511	4	F2
				F2	512	5	Bmon		x
				F2	513	4	F2
				F2	514	3	F1		x
				F2	515	5	Bmon		x
				F2	516	5	Bmon		x
				F2	517	4	F2
				F2	518	4	F2
				F2	519	6	Bpara		x
				F2	520	4	F2
				F2	521	4	F2
				F2	522	4	F2
				F2	523	3	F1
				F2	524	4	F2
				F2	525	4	F2
				F2	526	5	Bmon		x
				F2	527	5	Bmon		x
				F2	528	4	F2
				F2	529	4	F2
				F2	530	4	F2
				F2	531	4	F2
				F2	532	5	Bmon		x
				F2	533	4	F2
				F2	534	3	F1		x
				F2	535	5	Bmon		x
				F2	536	6	Bpara		x
				F2	537	4	F2
				F2	538	4	F2
				F2	539	6	Bpara		x
				F2	540	5	Bmon		x
				F2	541	6	Bpara		x
				F2	542	4	F2
				F2	543	3	F1		x
				F2	544	4	F2
				F2	545	4	F2
				F2	546	4	F2
				F2	547	4	F2
				F2	548	3	F1		x
				F2	549	4	F2
				F2	550	6	Bpara		x
				F2	551	3	F1		x
				F2	552	4	F2
				F2	553	4	F2
				F2	554	3	F1		x
				F2	555	5	Bmon		x
				F2	556	4	F2
				F2	557	4	F2
				F2	558	4	F2
				F2	559	5	Bmon		x
				F2	560	3	F1
				F2	561	4	F2
				F2	562	5	Bmon		x
				F2	563	4	F2
				F2	564	4	F2
				F2	565	6	Bpara		x
				F2	566	4	F2
				F2	567	5	Bmon		x
				F2	568	4	F2
				F2	569	3	F1		x
				F2	570	4	F2
				F2	571	5	Bmon		x
				F2	572	4	F2
				F2	573	3	F1		x
				F2	574	3	F1		x
				F2	575	4	F2
				F2	576	6	Bpara		x
				F2	577	4	F2
				F2	578	4	F2
				F2	579	4	F2
				F2	580	5	Bmon		x
				F2	581	3	F1		x
				F2	582	5	Bmon		x
				F2	583	4	F2
				F2	584	3	F1		x
				F2	585	4	F2
				F2	586	3	F1		x
				F2	587	6	Bpara		x
				F2	588	5	Bmon		x
				F2	589	4	F2
				F2	590	3	F1		x
				F2	591	4	F2
				F2	592	5	Bmon		x
				F2	593	3	F1		x
				F2	594	4	F2
				F2	595	4	F2
				F2	596	3	F1		x
				F2	597	6	Bpara		x
				F2	598	4	F2
				F2	599	4	F2
				F2	600	4	F2
				F2	601	4	F2
				F2	602	4	F2
				F2	603	6	Bpara		x
				F2	604	3	F1		x
				F2	605	3	F1		x
				F2	606	6	Bpara		x
				F2	607	4	F2
				F2	608	6	Bpara		x
				F2	609	4	F2
				F2	610	4	F2
				F2	611	4	F2
				F2	612	4	F2
				F2	613	6	Bpara		x
				F2	614	6	Bpara		x
				F2	615	3	F1		x
				F2	616	3	F1		x
				F2	617	3	F1		x
				F2	618	4	F2
				F2	619	5	Bmon		x
				F2	620	6	Bpara		x
				F2	621	3	F1		x
				F2	622	4	F2
				F2	623	6	Bpara		x
				F2	624	5	Bmon		x
				F2	625	3	F1		x
				F2	626	3	F1		x
				F2	627	4	F2
				F2	628	6	Bpara		x
				F2	629	6	Bpara		x
				F2	630	4	F2
				F2	631	6	Bpara		x
				F2	632	3	F1		x
				F2	633	3	F1		x
				F2	634	4	F2
				F2	635	3	F1		x
				F2	636	2	para	x
				F2	637	6	Bpara		x
				F2	638	6	Bpara		x
				Bcrossmon	639	3	F1		x
				Bcrossmon	640	1	mon
				Bcrossmon	641	4	F2		x
				Bcrossmon	642	5	Bmon
				Bcrossmon	643	5	Bmon
				Bcrossmon	644	3	F1		x
				Bcrossmon	645	5	Bmon
				Bcrossmon	646	3	F1		x
				Bcrossmon	647	5	Bmon
				Bcrossmon	648	5	Bmon
				Bcrossmon	649	5	Bmon
				Bcrossmon	650	5	Bmon
				Bcrossmon	651	5	Bmon
				Bcrossmon	652	5	Bmon
				Bcrossmon	653	5	Bmon
				Bcrossmon	654	5	Bmon
				Bcrossmon	655	5	Bmon
				Bcrossmon	656	5	Bmon
				Bcrossmon	657	5	Bmon
				Bcrossmon	658	5	Bmon
				Bcrossmon	659	5	Bmon
				Bcrossmon	660	5	Bmon
				Bcrossmon	661	5	Bmon
				Bcrossmon	662	5	Bmon
				Bcrossmon	663	5	Bmon
				Bcrossmon	664	5	Bmon
				Bcrossmon	665	5	Bmon
				Bcrossmon	666	5	Bmon
				Bcrossmon	667	4	F2		x
				Bcrossmon	668	1	mon
				Bcrossmon	669	5	Bmon
				Bcrossmon	670	5	Bmon
				Bcrossmon	671	1	mon
				Bcrossmon	672	5	Bmon
				Bcrossmon	673	5	Bmon
				Bcrossmon	674	5	Bmon
				Bcrossmon	675	5	Bmon
				Bcrossmon	676	5	Bmon
				Bcrossmon	677	1	mon	x
				Bcrossmon	678	1	mon	x
				Bcrossmon	679	5	Bmon
				Bcrossmon	680	5	Bmon
				Bcrossmon	681	1	mon	x
				Bcrossmon	682	3	F1		x
				Bcrossmon	683	1	mon	x
				Bcrossmon	684	5	Bmon
				Bcrossmon	685	5	Bmon
				Bcrossmon	686	4	F2		x
				Bcrossmon	687	4	F2		x
				Bcrossmon	688	5	Bmon
				Bcrossmon	689	1	mon	x
				Bcrossmon	690	5	Bmon
				Bcrossmon	691	5	Bmon
				Bcrossmon	692	1	mon	x
				Bcrossmon	693	5	Bmon
				Bcrossmon	694	5	Bmon
				Bcrossmon	695	5	Bmon
				Bcrossmon	696	5	Bmon
				Bcrossmon	697	1	mon	x
				Bcrossmon	698	4	F2		x
				Bcrossmon	699	4	F2		x
				Bcrossmon	700	5	Bmon
				Bcrossmon	701	5	Bmon
				Bcrossmon	702	5	Bmon
				Bcrossmon	703	5	Bmon
				Bcrossmon	704	4	F2		x
				Bcrossmon	705	1	mon	x
				Bcrossmon	706	1	mon	x
				Bcrossmon	707	5	Bmon
				Bcrossmon	708	5	Bmon
				Bcrossmon	709	5	Bmon
				Bcrossmon	710	3	F1		x
				Bcrossmon	711	4	F2		x
				Bcrossmon	712	5	Bmon
				Bcrossmon	713	5	Bmon
				Bcrossmon	714	3	F1		x
				Bcrossmon	715	4	F2		x
				Bcrossmon	716	5	Bmon
				Bcrossmon	717	5	Bmon
				Bcrossmon	718	5	Bmon
				Bcrossmon	719	5	Bmon
				Bcrossmon	720	4	F2		x
				Bcrossmon	721	3	F1		x
				Bcrossmon	722	5	Bmon
				Bcrossmon	723	5	Bmon
				Bcrossmon	724	4	F2		x
				Bcrossmon	725	5	Bmon
				Bcrossmon	726	5	Bmon
				Bcrossmon	727	5	Bmon
				Bcrossmon	728	5	Bmon
				Bcrossmon	729	5	Bmon
				Bcrossmon	730	5	Bmon
				Bcrossmon	731	5	Bmon
				Bcrossmon	732	3	F1		x
				Bcrossmon	733	1	mon	x
				Bcrossmon	734	5	Bmon
				Bcrossmon	735	4	F2		x
				Bcrossmon	736	5	Bmon
				Bcrossmon	737	5	Bmon
				Bcrossmon	738	5	Bmon
				Bcrossmon	739	5	Bmon
				Bcrossmon	740	5	Bmon
				Bcrossmon	741	5	Bmon
				Bcrossmon	742	5	Bmon
				Bcrossmon	743	5	Bmon
				Bcrossmon	744	5	Bmon
				Bcrossmon	745	5	Bmon
				Bcrossmon	746	5	Bmon
				Bcrossmon	747	5	Bmon
				Bcrossmon	748	5	Bmon
				Bcrossmon	749	5	Bmon
				Bcrossmon	750	5	Bmon
				Bcrossmon	751	4	F2		x
				Bcrossmon	752	5	Bmon
				Bcrossmon	753	4	F2		x
				Bcrossmon	754	3	F1		x
				Bcrossmon	755	5	Bmon
				Bcrossmon	756	5	Bmon
				Bcrossmon	757	5	Bmon
				Bcrossmon	758	3	F1		x
				Bcrossmon	759	5	Bmon
				Bcrossmon	760	5	Bmon
				Bcrossmon	761	5	Bmon
				Bcrossmon	762	1	mon	x
				Bcrossmon	763	5	Bmon
				Bcrossmon	764	3	F1		x
				Bcrossmon	765	5	Bmon
				Bcrossmon	766	5	Bmon
				Bcrossmon	767	5	Bmon
				Bcrossmon	768	5	Bmon
				Bcrossmon	769	5	Bmon
				Bcrossmon	770	1	mon	x
				Bcrossmon	771	3	F1		x
				Bcrossmon	772	5	Bmon
				Bcrossmon	773	1	mon	x
				Bcrossmon	774	5	Bmon
				Bcrossmon	775	5	Bmon
				Bcrossmon	776	5	Bmon
				Bcrossmon	777	5	Bmon
				Bcrossmon	778	5	Bmon
				Bcrossmon	779	5	Bmon
				Bcrossmon	780	5	Bmon
				Bcrossmon	781	1	mon	x
				Bcrossmon	782	5	Bmon
				Bcrossmon	783	5	Bmon
				Bcrossmon	784	4	F2		x
				Bcrossmon	785	3	F1		x
				Bcrossmon	786	5	Bmon
				Bcrossmon	787	5	Bmon
				Bcrossmon	788	4	F2		x
				Bcrossmon	789	5	Bmon
				Bcrossmon	790	5	Bmon
				Bcrossmon	791	5	Bmon
				Bcrossmon	792	1	mon	x
				Bcrossmon	793	1	mon	x
				Bcrossmon	794	5	Bmon
				Bcrossmon	795	4	F2		x
				Bcrossmon	796	4	F2		x
				Bcrossmon	797	5	Bmon
				Bcrossmon	798	4	F2		x
				Bcrossmon	799	5	Bmon
				Bcrossmon	800	5	Bmon
				Bcrossmon	801	5	Bmon
				Bcrossmon	802	5	Bmon
				Bcrossmon	803	5	Bmon
				Bcrossmon	804	5	Bmon
				Bcrossmon	805	1	mon	x
				Bcrossmon	806	5	Bmon
				Bcrossmon	807	1	mon	x
				Bcrossmon	808	5	Bmon
				Bcrossmon	809	1	mon	x
				Bcrossmon	810	4	F2		x
				Bcrossmon	811	5	Bmon
				Bcrossmon	812	4	F2		x
				Bcrossmon	813	3	F1		x
				Bcrossmon	814	5	Bmon
				Bcrossmon	815	5	Bmon
				Bcrossmon	816	5	Bmon
				Bcrossmon	817	5	Bmon
				Bcrossmon	818	4	F2		x
				Bcrossmon	819	5	Bmon
				Bcrossmon	820	5	Bmon
				Bcrossmon	821	5	Bmon
				Bcrossmon	822	1	mon	x
				Bcrossmon	823	5	Bmon
				Bcrossmon	824	1	mon
				Bcrossmon	825	5	Bmon
				Bcrossmon	826	5	Bmon
				Bcrossmon	827	5	Bmon
				Bcrossmon	828	1	mon	x
				Bcrossmon	829	5	Bmon
				Bcrossmon	830	1	mon	x
				Bcrossmon	831	5	Bmon
				Bcrossmon	832	5	Bmon
				Bcrossmon	833	5	Bmon
				Bcrossmon	834	1	mon	x
				Bcrossmon	835	5	Bmon
				Bcrossmon	836	1	mon	x
				Bcrossmon	837	5	Bmon
				Bcrossmon	838	5	Bmon
				Bcrosspara	839	6	Bpara
				Bcrosspara	840	6	Bpara
				Bcrosspara	841	6	Bpara
				Bcrosspara	842	6	Bpara
				Bcrosspara	843	6	Bpara
				Bcrosspara	844	2	para	x
				Bcrosspara	845	4	F2		x
				Bcrosspara	846	6	Bpara
				Bcrosspara	847	4	F2		x
				Bcrosspara	848	4	F2		x
				Bcrosspara	849	6	Bpara
				Bcrosspara	850	6	Bpara
				Bcrosspara	851	4	F2		x
				Bcrosspara	852	6	Bpara
				Bcrosspara	853	6	Bpara
				Bcrosspara	854	6	Bpara
				Bcrosspara	855	6	Bpara
				Bcrosspara	856	6	Bpara
				Bcrosspara	857	2	para	x
				Bcrosspara	858	6	Bpara
				Bcrosspara	859	4	F2		x
				Bcrosspara	860	4	F2		x
				Bcrosspara	861	6	Bpara
				Bcrosspara	862	2	para	x
				Bcrosspara	863	6	Bpara
				Bcrosspara	864	6	Bpara
				Bcrosspara	865	6	Bpara
				Bcrosspara	866	4	F2		x
				Bcrosspara	867	6	Bpara
				Bcrosspara	868	6	Bpara
				Bcrosspara	869	6	Bpara
				Bcrosspara	870	4	F2		x
				Bcrosspara	871	6	Bpara
				Bcrosspara	872	6	Bpara
				Bcrosspara	873	2	para	x
				Bcrosspara	874	6	Bpara
				Bcrosspara	875	6	Bpara
				Bcrosspara	876	2	para	x
				Bcrosspara	877	6	Bpara
				Bcrosspara	878	2	para	x
				Bcrosspara	879	6	Bpara
				Bcrosspara	880	2	para
				Bcrosspara	881	6	Bpara
				Bcrosspara	882	4	F2		x
				Bcrosspara	883	6	Bpara
				Bcrosspara	884	2	para
				Bcrosspara	885	6	Bpara
				Bcrosspara	886	6	Bpara
				Bcrosspara	887	4	F2		x
				Bcrosspara	888	6	Bpara
				Bcrosspara	889	6	Bpara
				Bcrosspara	890	3	F1		x
				Bcrosspara	891	6	Bpara
				Bcrosspara	892	6	Bpara
				Bcrosspara	893	6	Bpara
				Bcrosspara	894	6	Bpara
				Bcrosspara	895	6	Bpara
				Bcrosspara	896	6	Bpara
				Bcrosspara	897	6	Bpara
				Bcrosspara	898	4	F2		x
				Bcrosspara	899	6	Bpara
				Bcrosspara	900	2	para	x
				Bcrosspara	901	6	Bpara
				Bcrosspara	902	6	Bpara
				Bcrosspara	903	2	para	x
				Bcrosspara	904	6	Bpara
				Bcrosspara	905	6	Bpara
				Bcrosspara	906	2	para
				Bcrosspara	907	6	Bpara
				Bcrosspara	908	6	Bpara
				Bcrosspara	909	4	F2		x
				Bcrosspara	910	6	Bpara
				Bcrosspara	911	6	Bpara
				Bcrosspara	912	2	para	x
				Bcrosspara	913	6	Bpara
				Bcrosspara	914	2	para
				Bcrosspara	915	4	F2		x
				Bcrosspara	916	3	F1		x
				Bcrosspara	917	6	Bpara
				Bcrosspara	918	6	Bpara
				Bcrosspara	919	6	Bpara
				Bcrosspara	920	6	Bpara
				Bcrosspara	921	4	F2		x
				Bcrosspara	922	6	Bpara
				Bcrosspara	923	6	Bpara
				Bcrosspara	924	6	Bpara
				Bcrosspara	925	6	Bpara
				Bcrosspara	926	2	para	x
				Bcrosspara	927	4	F2		x
				Bcrosspara	928	6	Bpara
				Bcrosspara	929	2	para
				Bcrosspara	930	6	Bpara
				Bcrosspara	931	6	Bpara
				Bcrosspara	932	6	Bpara
				Bcrosspara	933	6	Bpara
				Bcrosspara	934	4	F2		x
				Bcrosspara	935	6	Bpara
				Bcrosspara	936	6	Bpara
				Bcrosspara	937	4	F2		x
				Bcrosspara	938	6	Bpara
				Bcrosspara	939	6	Bpara
				Bcrosspara	940	6	Bpara
				Bcrosspara	941	6	Bpara
				Bcrosspara	942	6	Bpara
				Bcrosspara	943	6	Bpara
				Bcrosspara	944	6	Bpara
				Bcrosspara	945	4	F2		x
				Bcrosspara	946	6	Bpara
				Bcrosspara	947	6	Bpara
				Bcrosspara	948	6	Bpara
				Bcrosspara	949	6	Bpara
				Bcrosspara	950	6	Bpara
				Bcrosspara	951	6	Bpara
				Bcrosspara	952	4	F2		x
				Bcrosspara	953	6	Bpara
				Bcrosspara	954	6	Bpara
				Bcrosspara	955	2	para	x
				Bcrosspara	956	6	Bpara
				Bcrosspara	957	6	Bpara
				Bcrosspara	958	2	para	x
				Bcrosspara	959	2	para	x
				Bcrosspara	960	6	Bpara
				Bcrosspara	961	6	Bpara
				Bcrosspara	962	6	Bpara
				Bcrosspara	963	6	Bpara
				Bcrosspara	964	6	Bpara
				Bcrosspara	965	3	F1		x
				Bcrosspara	966	2	para	x
				Bcrosspara	967	6	Bpara
				Bcrosspara	968	6	Bpara
				Bcrosspara	969	6	Bpara
				Bcrosspara	970	6	Bpara
				Bcrosspara	971	6	Bpara
				Bcrosspara	972	6	Bpara
				Bcrosspara	973	4	F2		x
				Bcrosspara	974	6	Bpara
				Bcrosspara	975	4	F2		x
				Bcrosspara	976	6	Bpara
				Bcrosspara	977	5	Bmon		x
				Bcrosspara	978	4	F2		x
				Bcrosspara	979	2	para	x
				Bcrosspara	980	6	Bpara
				Bcrosspara	981	6	Bpara
				Bcrosspara	982	6	Bpara
				Bcrosspara	983	6	Bpara
				Bcrosspara	984	6	Bpara
				Bcrosspara	985	4	F2		x
				Bcrosspara	986	6	Bpara
				Bcrosspara	987	6	Bpara
				Bcrosspara	988	6	Bpara
				Bcrosspara	989	2	para	x
				Bcrosspara	990	3	F1		x
				Bcrosspara	991	6	Bpara
				Bcrosspara	992	2	para	x
				Bcrosspara	993	4	F2		x
				Bcrosspara	994	3	F1		x
				Bcrosspara	995	6	Bpara
				Bcrosspara	996	6	Bpara
				Bcrosspara	997	6	Bpara
				Bcrosspara	998	2	para	x
				Bcrosspara	999	6	Bpara
				Bcrosspara	1000	2	para	x
				Bcrosspara	1001	6	Bpara
				Bcrosspara	1002	3	F1		x
				Bcrosspara	1003	2	para
				Bcrosspara	1004	6	Bpara
				Bcrosspara	1005	6	Bpara
				Bcrosspara	1006	6	Bpara
				Bcrosspara	1007	6	Bpara
				Bcrosspara	1008	6	Bpara
				Bcrosspara	1009	6	Bpara
				Bcrosspara	1010	6	Bpara
				Bcrosspara	1011	6	Bpara
				Bcrosspara	1012	6	Bpara
				Bcrosspara	1013	6	Bpara
				Bcrosspara	1014	6	Bpara
				Bcrosspara	1015	6	Bpara
				Bcrosspara	1016	6	Bpara
				Bcrosspara	1017	4	F2		x
				Bcrosspara	1018	6	Bpara
				Bcrosspara	1019	2	para	x
				Bcrosspara	1020	6	Bpara
				Bcrosspara	1021	6	Bpara
				Bcrosspara	1022	5	Bmon		x
				Bcrosspara	1023	6	Bpara
				Bcrosspara	1024	4	F2		x
				Bcrosspara	1025	6	Bpara
				Bcrosspara	1026	6	Bpara
				Bcrosspara	1027	6	Bpara
				Bcrosspara	1028	6	Bpara
				Bcrosspara	1029	4	F2
				Bcrosspara	1030	6	Bpara		x
				Bcrosspara	1031	6	Bpara
				Bcrosspara	1032	6	Bpara
				Bcrosspara	1033	6	Bpara
				Bcrosspara	1034	4	F2		x
				Bcrosspara	1035	6	Bpara
				Bcrosspara	1036	6	Bpara
				Bcrosspara	1037	6	Bpara
				Bcrosspara	1038	6	Bpara

## Sheet: NewHybrids
NewHybrids						Assignment NewHybrids						Hybrid	mis assigned	Wrong Hybridclass
				Category	Sample No	Ch. montanus	Ch. parallelus	F1	F2	Bmon	Bpara	Sum of 4 hybrid classes
Legend				Ch. montanus	1	0.91616	0	0.00189	0.00339	0.07846	0.0001	0.08384				Simulated data set
F1	F1-Hybrid			Ch. montanus	2	0.85146	0	0	0.00415	0.14439	0	0.14854					Sample size	mis assigned	%	assigned to the wrong hybrid class
F2	F2-Hybrid			Ch. montanus	3	0.00026	0	0.00146	0.92472	0.01704	0.05651	0.99973	x			Hybrid	800	23	2.875
Bmon	Backcross Ch. montanus			Ch. montanus	4	0.69977	0	0.00019	0.02092	0.27911	2e-05	0.30024				F1	200	0	0	80
Bpara	Backcross Ch. parallelus			Ch. montanus	5	0.01852	0	2e-05	0.10389	0.87757	0	0.98148	x			F2	200	0	0	106
				Ch. montanus	6	0.9597	0	0	0.00039	0.0399	0	0.04029				Bmon	200	14	7	35
				Ch. montanus	7	0.31425	0	0.00109	0.04027	0.64437	2e-05	0.68575				Bpara	200	9	4.5	25
				Ch. montanus	8	0.79762	0	0.00011	0.0089	0.19336	0	0.20237
				Ch. montanus	9	0.08565	0	0.00873	0.34991	0.55218	0.00352	0.91434	x
				Ch. montanus	10	0.58142	0	0	0.04169	0.37689	0	0.41858				Purebred	238	82	34.4538
				Ch. montanus	11	0.6597	0	0.00116	0.02101	0.31808	6e-05	0.34031
				Ch. montanus	12	0.03535	0	0.00062	0.18254	0.78139	0.0001	0.96465	x			Total	1038	105	10.1156	246
				Ch. montanus	13	0.5231	0	0.00131	0.05087	0.42457	0.00015	0.4769
				Ch. montanus	14	0.6889	0	0	0.01777	0.29334	0	0.31111				Correct assignment	89.8844			34.2618
				Ch. montanus	15	0.86602	0	0	0.00282	0.13116	0	0.13398
				Ch. montanus	16	0.69955	0	0.00013	0.01542	0.28489	1e-05	0.30045
				Ch. montanus	17	0.45269	0	0.00096	0.06205	0.48423	7e-05	0.54731	x			From 718 detected hybrids 34% were assigned to the wrong hybrid class
				Ch. montanus	18	0.43827	0	0	0.01359	0.54814	0	0.56173	x
				Ch. montanus	19	0.66094	0	0	0.02204	0.31702	0	0.33906
				Ch. montanus	20	0.62307	0	1e-05	0.0203	0.35663	0	0.37694
				Ch. montanus	21	0.38982	0	0.01119	0.11345	0.4823	0.00324	0.61018	x
				Ch. montanus	22	0.83672	0	1e-05	0.0037	0.15957	0	0.16328
				Ch. montanus	23	0.93092	0	0	0.00081	0.06828	0	0.06909
				Ch. montanus	24	0.75405	0	0	0.01511	0.23083	0	0.24594
				Ch. montanus	25	0.77483	0	3e-05	0.01516	0.20997	0	0.22516
				Ch. montanus	26	0.89956	0	1e-05	0.00359	0.09685	0	0.10045
				Ch. montanus	27	0.86658	0	1e-05	0.0045	0.12891	0	0.13342
				Ch. montanus	28	0	0.65027	1e-05	0.02195	0	0.32777	0.34973
				Ch. montanus	29	0.7279	0	1e-05	0.01869	0.2534	0	0.2721
				Ch. montanus	30	0.62256	0	1e-05	0.0252	0.35222	0	0.37743
				Ch. montanus	31	0.86805	0	0	0.004	0.12794	0	0.13194
				Ch. montanus	32	0.92389	0	0	0.00101	0.0751	0	0.07611
				Ch. montanus	33	0.86004	0	0	0.00269	0.13727	0	0.13996
				Ch. montanus	34	0.74705	0	1e-05	0.01146	0.24148	0	0.25295
				Ch. montanus	35	0.37486	0	0	0.06241	0.56273	0	0.62514	x
				Ch. montanus	36	0.60735	0	0	0.0189	0.37374	0	0.39264
				Ch. montanus	37	0.48478	0	0.00318	0.07254	0.43923	0.00027	0.51522	x
				Ch. montanus	38	0.67145	0	5e-05	0.03178	0.29672	0	0.32855
				Ch. montanus	39	0.85598	0	1e-05	0.0042	0.1398	0	0.14401
				Ch. montanus	40	0.51312	0	0.00723	0.03854	0.44081	0.0003	0.48688
				Ch. montanus	41	0.15732	0	1e-05	0.03047	0.8122	0	0.84268	x
				Ch. montanus	42	0.94975	0	0	0.00061	0.04963	0	0.05024
				Ch. montanus	43	0.97161	0	0	0.00025	0.02814	0	0.02839
				Ch. montanus	44	0.95399	0	0	0.0006	0.04541	0	0.04601
				Ch. montanus	45	0.93684	0	0	0.00056	0.0626	0	0.06316
				Ch. montanus	46	0.78878	0	0.0001	0.00936	0.20176	0	0.21122
				Ch. montanus	47	0.87917	0	3e-05	0.00409	0.11672	0	0.12084
				Ch. montanus	48	0.9632	0	0	0.00029	0.03652	0	0.03681
				Ch. montanus	49	0.96554	0	0	0.00038	0.03408	0	0.03446
				Ch. montanus	50	0.78113	0	2e-05	0.00573	0.21312	0	0.21887
				Ch. montanus	51	0.95576	0	0	0.0003	0.04394	0	0.04424
				Ch. montanus	52	0.86678	0	4e-05	0.00442	0.12876	0	0.13322
				Ch. montanus	53	0.02773	0	0	0.25403	0.71824	0	0.97227	x
				Ch. montanus	54	0.89054	0	0	0.00366	0.1058	0	0.10946
				Ch. montanus	55	0.65441	0	0	0.01389	0.3317	0	0.34559
				Ch. montanus	56	0.96591	0	0	0.00034	0.03374	0	0.03408
				Ch. montanus	57	0.8996	0	0	0.00203	0.09837	0	0.1004
				Ch. montanus	58	0.75846	0	0	0.01925	0.22228	0	0.24153
				Ch. montanus	59	0.34362	0	0	0.04138	0.61499	0	0.65637	x
				Ch. montanus	60	0.93357	0	0	0.0012	0.06522	0	0.06642
				Ch. montanus	61	0.37911	0	2e-05	0.01264	0.60822	0	0.62088	x
				Ch. montanus	62	0.05594	0	0	0.05512	0.88894	0	0.94406	x
				Ch. montanus	63	0.83979	0	6e-05	0.00652	0.15362	0	0.1602
				Ch. montanus	64	0.9822	0	0	0.0001	0.0177	0	0.0178
				Ch. montanus	65	0.46739	0	0.00243	0.04228	0.4878	0.00011	0.53262	x
				Ch. montanus	66	0.58869	0	0.0026	0.02098	0.38764	9e-05	0.41131
				Ch. montanus	67	0.52339	0	0	0.01979	0.45682	0	0.47661
				Ch. montanus	68	0.92033	0	0	0.00115	0.07851	0	0.07966
				Ch. montanus	69	0.93899	0	0	0.00121	0.0598	0	0.06101
				Ch. montanus	70	0.7395	0	0.00039	0.0129	0.24718	2e-05	0.26049
				Ch. montanus	71	0.91234	0	1e-05	0.00197	0.08568	0	0.08766
				Ch. montanus	72	0.71502	0	1e-05	0.02026	0.26471	0	0.28498
				Ch. montanus	73	0.05916	0	1e-05	0.04812	0.89271	0	0.94084	x
				Ch. montanus	74	0.45128	0	0	0.01011	0.53861	0	0.54872	x
				Ch. montanus	75	0.00201	0	0	0.05444	0.94355	0	0.99799	x
				Ch. montanus	76	0.93209	0	0	0.00105	0.06687	0	0.06792
				Ch. montanus	77	0.26307	0	0	0.10258	0.63435	0	0.73693	x
				Ch. montanus	78	0.69331	0	0	0.01327	0.29342	0	0.30669
				Ch. montanus	79	0.89405	0	0	0.00153	0.10442	0	0.10595
				Ch. montanus	80	0.94713	0	0	0.0007	0.05217	0	0.05287
				Ch. montanus	81	0.90668	0	0	0.00255	0.09077	0	0.09332
				Ch. montanus	82	0.74118	0	0	0.00575	0.25307	0	0.25882
				Ch. montanus	83	0.00047	0	0.00015	0.06007	0.9393	0	0.99952	x
				Ch. montanus	84	0.8994	0	0	0.00162	0.09898	0	0.1006
				Ch. montanus	85	0.77634	0	0	0.00667	0.21699	0	0.22366
				Ch. montanus	86	0.83376	0	0	0.01719	0.14905	0	0.16624
				Ch. montanus	87	0.91737	0	0	0.00255	0.08007	0	0.08262
				Ch. montanus	88	0.93511	0	1e-05	0.00086	0.06402	0	0.06489
				Ch. montanus	89	0.95923	0	0	0.00038	0.04039	0	0.04077
				Ch. montanus	90	0.24195	0	0.00126	0.07986	0.67679	0.00014	0.75805	x
				Ch. montanus	91	0.96161	0	0	0.00051	0.03788	0	0.03839
				Ch. montanus	92	0.90132	0	0	0.00638	0.0923	0	0.09868
				Ch. montanus	93	0.68788	0	0.00041	0.02928	0.28238	6e-05	0.31213
				Ch. montanus	94	0.69786	0	0.00024	0.00832	0.29357	0	0.30213
				Ch. montanus	95	0.76771	0	0	0.00742	0.22487	0	0.23229
				Ch. montanus	96	0.6448	0	1e-05	0.01743	0.33777	0	0.35521
				Ch. montanus	97	0.7232	0	0.00079	0.01959	0.25635	7e-05	0.2768
				Ch. montanus	98	0.00633	0	0.0457	0.09972	0.84728	0.00097	0.99367	x
				Ch. montanus	99	0.00676	0	0.00497	0.19935	0.78827	0.00065	0.99324	x
				Ch. montanus	100	0.92935	0	0	0.0016	0.06905	0	0.07065
				Ch. montanus	101	0.0733	0	0.00182	0.0617	0.8631	8e-05	0.9267	x
				Ch. montanus	102	0.92171	0	0	0.0017	0.07659	0	0.07829
				Ch. montanus	103	0.589	0	9e-05	0.0803	0.33059	2e-05	0.411
				Ch. montanus	104	0.51196	0	0	0.01681	0.47123	0	0.48804
				Ch. montanus	105	0.91422	0	0	0.00103	0.08475	0	0.08578
				Ch. montanus	106	0.45855	0	0	0.28716	0.25428	0	0.54144	x
				Ch. montanus	107	0.78329	0	0	0.01519	0.20152	0	0.21671
				Ch. montanus	108	0.00074	0	4e-05	0.17009	0.82912	1e-05	0.99926	x
				Ch. montanus	109	0.11235	0	5e-05	0.03302	0.85458	0	0.88765	x
				Ch. montanus	110	0.35821	0	0	0.01552	0.62627	0	0.64179	x
				Ch. montanus	111	0.97912	0	0	0.00015	0.02073	0	0.02088
				Ch. montanus	112	0.85793	0	0	0.00779	0.13428	0	0.14207
				Ch. montanus	113	0.1292	0	0.00036	0.7011	0.16725	0.00208	0.87079	x
				Ch. montanus	114	0.94668	0	0	0.00069	0.05263	0	0.05332
				Ch. montanus	115	0.92425	0	0	0.00083	0.07492	0	0.07575
				Ch. montanus	116	0.24431	0	5e-05	0.06615	0.68948	0	0.75568	x
				Ch. montanus	117	0.05961	0	0.00098	0.05597	0.88342	2e-05	0.94039	x
				Ch. montanus	118	0.89877	0	0	0.00183	0.09941	0	0.10124
				Ch. montanus	119	0.92268	0	0	0.00188	0.07544	0	0.07732
				Ch. montanus	120	0.91423	0	0	0.00132	0.08445	0	0.08577
				Ch. parallelus	121	0	0.41594	0	0.10287	0	0.48119	0.58406	x
				Ch. parallelus	122	0	0.5517	0	0.01735	0	0.43094	0.44829
				Ch. parallelus	123	0	0.84823	0	0.00347	0	0.1483	0.15177
				Ch. parallelus	124	0	0.96424	0	0.00032	0	0.03545	0.03577
				Ch. parallelus	125	0	0.00048	1e-05	0.04143	0	0.95809	0.99953	x
				Ch. parallelus	126	0	0.88768	0	0.00318	0	0.10914	0.11232
				Ch. parallelus	127	0	0.91692	0	0.00141	0	0.08166	0.08307
				Ch. parallelus	128	0	0.00435	0.00297	0.34647	0.00097	0.64524	0.99565	x
				Ch. parallelus	129	0	0.90082	0	0.00128	0	0.09789	0.09917
				Ch. parallelus	130	0	0.90845	0	0.00143	0	0.09011	0.09154
				Ch. parallelus	131	0	0.04696	9e-05	0.09476	0	0.85819	0.95304	x
				Ch. parallelus	132	0	0.94346	0	0.00061	0	0.05593	0.05654
				Ch. parallelus	133	0	0.00104	0.00029	0.62461	0.00047	0.37359	0.99896	x
				Ch. parallelus	134	0	0.89493	0	0.00111	0	0.10396	0.10507
				Ch. parallelus	135	0	0.12924	0	0.03789	0	0.83286	0.87075	x
				Ch. parallelus	136	0	0.77441	0	0.00344	0	0.22215	0.22559
				Ch. parallelus	137	0	0.35901	0	0.00845	0	0.63254	0.64099	x
				Ch. parallelus	138	0	0.79007	0	0.00627	0	0.20366	0.20993
				Ch. parallelus	139	0	0.86944	0	0.0015	0	0.12906	0.13056
				Ch. parallelus	140	0	0.31539	0	0.00944	0	0.67518	0.68462	x
				Ch. parallelus	141	0	0.12137	0	0.02232	0	0.85631	0.87863	x
				Ch. parallelus	142	0	0.93201	0	0.00123	0	0.06676	0.06799
				Ch. parallelus	143	0	0.13684	0	0.01483	0	0.84832	0.86315	x
				Ch. parallelus	144	0	0.86182	0	0.00411	0	0.13407	0.13818
				Ch. parallelus	145	0	0.02078	0.00012	0.15338	3e-05	0.8257	0.97923	x
				Ch. parallelus	146	0	0.43906	8e-05	0.06746	2e-05	0.49338	0.56094	x
				Ch. parallelus	147	0	0.90778	0	0.00168	0	0.09054	0.09222
				Ch. parallelus	148	0	0.14878	0.04049	0.18648	0.00952	0.61472	0.85121	x
				Ch. parallelus	149	0	0.00883	0.00022	0.26874	5e-05	0.72216	0.99117	x
				Ch. parallelus	150	0	0.77872	0	0.00658	0	0.2147	0.22128
				Ch. parallelus	151	0	0.32075	0	0.02663	0	0.65262	0.67925	x
				Ch. parallelus	152	0	0.43486	0	0.02623	0	0.53891	0.56514	x
				Ch. parallelus	153	0	0.02927	4e-05	0.7545	0.00014	0.21605	0.97073	x
				Ch. parallelus	154	0	0.90893	0	0.0016	0	0.08947	0.09107
				Ch. parallelus	155	0	0.93624	0	0.00054	0	0.06322	0.06376
				Ch. parallelus	156	0	0.05097	7e-05	0.51399	0.00011	0.43485	0.94902	x
				Ch. parallelus	157	0	0.90483	0	0.00217	0	0.093	0.09517
				Ch. parallelus	158	0	0.94812	0	0.00057	0	0.05131	0.05188
				Ch. parallelus	159	0	0.64816	0	0.01975	0	0.3321	0.35185
				Ch. parallelus	160	0	0.56076	0	0.02725	0	0.41199	0.43924
				Ch. parallelus	161	0	0.38626	0	0.00866	0	0.60508	0.61374	x
				Ch. parallelus	162	0	3e-05	4e-05	0.3761	2e-05	0.6238	0.99996	x
				Ch. parallelus	163	0	0.7792	2e-05	0.00685	0	0.21393	0.2208
				Ch. parallelus	164	0	0.95551	0	0.00032	0	0.04417	0.04449
				Ch. parallelus	165	0	0.86226	0	0.00367	0	0.13407	0.13774
				Ch. parallelus	166	0	0.01897	0	0.54475	0	0.43629	0.98104	x
				Ch. parallelus	167	0	0.97367	0	0.00014	0	0.02619	0.02633
				Ch. parallelus	168	0	0.46651	0	0.03571	0	0.49777	0.53348	x
				Ch. parallelus	169	0	0.61352	0	0.02462	0	0.36185	0.38647
				Ch. parallelus	170	0	0.74136	0	0.00303	0	0.25561	0.25864
				Ch. parallelus	171	0	0.02936	0.00029	0.1309	2e-05	0.83943	0.97064	x
				Ch. parallelus	172	0	0.24613	0	0.01341	0	0.74046	0.75387	x
				Ch. parallelus	173	0	0.00284	0.00023	0.04717	0	0.94977	0.99717	x
				Ch. parallelus	174	0	0.98223	0	7e-05	0	0.0177	0.01777
				Ch. parallelus	175	0	0.63508	4e-05	0.03168	0	0.33321	0.36493
				Ch. parallelus	176	0	0.18445	0.10418	0.12917	0.01054	0.57166	0.81555	x
				Ch. parallelus	177	0	0.8411	0	0.0027	0	0.1562	0.1589
				Ch. parallelus	178	0	0.77074	0	0.01095	0	0.2183	0.22925
				Ch. parallelus	179	0	0.05443	0	0.05559	0	0.88997	0.94556	x
				Ch. parallelus	180	0	0.15329	0.00111	0.05647	2e-05	0.78911	0.84671	x
				Ch. parallelus	181	0	0.92339	0	0.00071	0	0.0759	0.07661
				Ch. parallelus	182	0	0.60598	0	0.13382	0	0.2602	0.39402
				Ch. parallelus	183	0	0.92458	0	0.00092	0	0.0745	0.07542
				Ch. parallelus	184	0	0.08046	0.00028	0.51727	0.00056	0.40144	0.91955	x
				Ch. parallelus	185	0	0.62133	0	0.03068	0	0.34799	0.37867
				Ch. parallelus	186	0	0.54784	2e-05	0.01104	0	0.44109	0.45215
				Ch. parallelus	187	0	0.10424	0	0.05303	0	0.84273	0.89576	x
				Ch. parallelus	188	0	0.55017	0	0.0185	0	0.43133	0.44983
				Ch. parallelus	189	0	0.96527	0	0.00029	0	0.03444	0.03473
				Ch. parallelus	190	0	0.69605	0	0.00994	0	0.29401	0.30395
				Ch. parallelus	191	0	0.92094	0	0.00149	0	0.07757	0.07906
				Ch. parallelus	192	0	0.55796	0	0.02708	0	0.41496	0.44204
				Ch. parallelus	193	0	0.52092	0	0.03021	0	0.44887	0.47908
				Ch. parallelus	194	0	0.08712	0.00088	0.22201	0.00022	0.68977	0.91288	x
				Ch. parallelus	195	0	0.00884	0.06248	0.09478	0.00177	0.83214	0.99117	x
				Ch. parallelus	196	0	0.93015	0	0.00058	0	0.06927	0.06985
				Ch. parallelus	197	0	0.70168	0	0.01668	0	0.28164	0.29832
				Ch. parallelus	198	0	0.98349	0	5e-05	0	0.01646	0.01651
				Ch. parallelus	199	0	0.51589	0	0.13012	0	0.35398	0.4841
				Ch. parallelus	200	0	0.83813	0	0.00461	0	0.15726	0.16187
				Ch. parallelus	201	0	0.10541	0.0695	0.08187	0.0022	0.74103	0.8946	x
				Ch. parallelus	202	0	0.4846	0	0.03094	0	0.48446	0.5154
				Ch. parallelus	203	0	0.03301	0.00062	0.11351	3e-05	0.85282	0.96698	x
				Ch. parallelus	204	0	0.08529	0.00126	0.3036	0.00057	0.60928	0.91471	x
				Ch. parallelus	205	0	0.57562	0	0.04355	0	0.38083	0.42438
				Ch. parallelus	206	0	0.23132	2e-05	0.12855	0	0.6401	0.76867	x
				Ch. parallelus	207	0	0.93988	0	0.00066	0	0.05946	0.06012
				Ch. parallelus	208	0	0.22032	0	0.06179	0	0.71789	0.77968	x
				Ch. parallelus	209	0	0.91386	0	0.00135	0	0.08479	0.08614
				Ch. parallelus	210	0	0.61348	1e-05	0.0242	0	0.3623	0.38651
				Ch. parallelus	211	0	0.06049	0.0008	0.17468	0.00014	0.7639	0.93952	x
				Ch. parallelus	212	0	0.13069	0	0.04753	0	0.82178	0.86931	x
				Ch. parallelus	213	0	0.93421	0	0.00101	0	0.06478	0.06579
				Ch. parallelus	214	0	0.80479	0	0.02662	0	0.16859	0.19521
				Ch. parallelus	215	0	0.08801	0	0.02162	0	0.89037	0.91199	x
				Ch. parallelus	216	0	0.35477	0	0.05365	0	0.59158	0.64523	x
				Ch. parallelus	217	0	0.47223	0	0.02504	0	0.50273	0.52777	x
				Ch. parallelus	218	0	0.72961	0	0.00492	0	0.26547	0.27039
				Ch. parallelus	219	0	0.67645	0	0.00759	0	0.31596	0.32355
				Ch. parallelus	220	0	0.67148	0	0.01413	0	0.31439	0.32852
				Ch. parallelus	221	0	0.88134	0	0.00135	0	0.11732	0.11867
				Ch. parallelus	222	0	0.17644	0.00036	0.16671	5e-05	0.65644	0.82356	x
				Ch. parallelus	223	0	0.96017	0	0.00037	0	0.03946	0.03983
				Ch. parallelus	224	0	0.05865	0.00013	0.08595	1e-05	0.85526	0.94135	x
				Ch. parallelus	225	0	0.86078	0	0.00202	0	0.13719	0.13921
				Ch. parallelus	226	0	0.41042	0	0.04991	0	0.53967	0.58958	x
				Ch. parallelus	227	0	0.4096	0	0.0556	0	0.5348	0.5904	x
				Ch. parallelus	228	0	0.94456	0	0.00035	0	0.05509	0.05544
				Ch. parallelus	229	0	0.75369	0	0.00409	0	0.24222	0.24631
				Ch. parallelus	230	0	0.92766	0	0.00085	0	0.07149	0.07234
				Ch. parallelus	231	0	0.10411	0.00506	0.37536	0.00503	0.51044	0.89589	x
				Ch. parallelus	232	0	0.37909	0	0.05149	0	0.56941	0.6209	x
				Ch. parallelus	233	0	0.00988	8e-05	0.14509	1e-05	0.84494	0.99012	x
				Ch. parallelus	234	0	0.89887	0	0.00215	0	0.09898	0.10113
				Ch. parallelus	235	0	0.7454	0	0.00771	0	0.24689	0.2546
				Ch. parallelus	236	0	0.81291	0	0.00872	0	0.17837	0.18709
				Ch. parallelus	237	0	0.00412	0	0.19171	0	0.80417	0.99588	x
				Ch. parallelus	238	0	0.39344	4e-05	0.08894	1e-05	0.51758	0.60657	x
				F1	239	0	0.00386	0.01286	0.16787	0.0007	0.8147	0.99613
				F1	240	0	0	0.53447	0.10801	0.01768	0.33983	0.99999
				F1	241	0	0	0.83798	0.05839	0.06105	0.04258	1
				F1	242	0	0	0.82088	0.05894	0.02866	0.09152	1
				F1	243	0	0	0.42464	0.12258	0.44019	0.01259	1		x
				F1	244	0	0	0.61091	0.16478	0.0524	0.17192	1.00001
				F1	245	0	0	0.2939	0.09641	0.60598	0.00371	1		x
				F1	246	0	3e-05	0.52955	0.20476	0.09983	0.16582	0.99996
				F1	247	0	0.00094	0.19332	0.40566	0.10802	0.29207	0.99907		x
				F1	248	1e-05	0	0.25908	0.152	0.58058	0.00832	0.99998		x
				F1	249	0	1e-05	0.78385	0.04784	0.00813	0.16017	0.99999
				F1	250	0	0	0.31025	0.3743	0.07875	0.2367	1		x
				F1	251	0	0	0.89315	0.04194	0.022	0.04291	1
				F1	252	0	0	0.69081	0.13654	0.1135	0.05915	1
				F1	253	0	0	0.89354	0.03657	0.04945	0.02044	1
				F1	254	0	0.00021	0.24607	0.22098	0.01428	0.51845	0.99978		x
				F1	255	0.00024	0	0.38282	0.22647	0.3356	0.05487	0.99976		x
				F1	256	0	0	0.70994	0.12389	0.13056	0.03561	1
				F1	257	0	0	0.10721	0.08532	0.80676	0.00071	1		x
				F1	258	0	0	0.53041	0.18366	0.14248	0.14346	1.00001
				F1	259	0	0	0.76778	0.11711	0.06335	0.05176	1
				F1	260	0	0	0.60568	0.13194	0.24851	0.01388	1.00001
				F1	261	0	0	0.14581	0.10473	0.74836	0.0011	1		x
				F1	262	0	0	0.6183	0.1389	0.04183	0.20096	0.99999
				F1	263	0	0	0.82048	0.0622	0.05328	0.06404	1
				F1	264	0	0	0.47239	0.23148	0.22914	0.06698	0.99999
				F1	265	0	0	0.07588	0.16209	0.76004	0.00199	1		x
				F1	266	1e-05	0	0.27459	0.3301	0.34378	0.05152	0.99999		x
				F1	267	0	0	0.09971	0.65468	0.10266	0.14296	1.00001		x
				F1	268	0	0	0.45802	0.21513	0.29307	0.03378	1
				F1	269	0	0	0.68014	0.13185	0.16374	0.02427	1
				F1	270	0	1e-05	0.61496	0.1489	0.05591	0.18022	0.99999
				F1	271	0	0	0.18974	0.32627	0.01319	0.47079	0.99999		x
				F1	272	0	0	0.20426	0.26664	0.50398	0.02512	1		x
				F1	273	0	0.00071	0.15299	0.30853	0.02181	0.51595	0.99928		x
				F1	274	0	0.00014	0.52959	0.0779	0.00873	0.38364	0.99986
				F1	275	0	0	0.42517	0.18662	0.01084	0.37737	1
				F1	276	0	0	0.65337	0.12111	0.19909	0.02643	1
				F1	277	0	4e-05	0.12676	0.31621	0.02924	0.52774	0.99995		x
				F1	278	0	0	0.57141	0.19975	0.15927	0.06957	1
				F1	279	0	0	0.2411	0.07836	0.6774	0.00314	1		x
				F1	280	0	1e-05	0.28874	0.35216	0.08672	0.27236	0.99998		x
				F1	281	0	0	0.84712	0.06318	0.06174	0.02796	1
				F1	282	0	3e-05	0.58407	0.08312	0.01002	0.32276	0.99997
				F1	283	0	0	0.57428	0.14609	0.24163	0.038	1
				F1	284	0	0.01088	0.44547	0.10247	0.01199	0.42919	0.98912
				F1	285	0	0	0.44394	0.15829	0.01869	0.37908	1
				F1	286	0	7e-05	0.23595	0.33003	0.04206	0.39189	0.99993		x
				F1	287	0	0	0.09539	0.62153	0.03251	0.25057	1		x
				F1	288	0	0	0.61822	0.14503	0.21879	0.01796	1
				F1	289	0	0	0.37231	0.39372	0.06783	0.16613	0.99999		x
				F1	290	0	0	0.66249	0.07051	0.01601	0.25099	1
				F1	291	0	0	0.30095	0.34355	0.07088	0.28462	1		x
				F1	292	0	0	0.38285	0.26422	0.33382	0.01911	1
				F1	293	9e-05	0	0.01258	0.30878	0.67719	0.00136	0.99991		x
				F1	294	3e-05	0	0.21427	0.50976	0.05583	0.22011	0.99997		x
				F1	295	0	0	0.83045	0.06485	0.03537	0.06933	1
				F1	296	0	0	0.85162	0.05317	0.07264	0.02257	1
				F1	297	0	0	0.78435	0.07423	0.06861	0.07281	1
				F1	298	0	0	0.35005	0.39555	0.10216	0.15224	1
				F1	299	0	0	0.68478	0.12649	0.08919	0.09954	1
				F1	300	0	0	0.75074	0.08919	0.11721	0.04286	1
				F1	301	0	1e-05	0.70777	0.10397	0.12166	0.0666	1
				F1	302	0	0	0.7624	0.09899	0.07835	0.06026	1
				F1	303	0	0	0.31218	0.32868	0.05089	0.30825	1		x
				F1	304	0	0	0.72584	0.08933	0.16064	0.02419	1
				F1	305	0	0	0.61564	0.14896	0.21432	0.02107	0.99999
				F1	306	0	0	0.82466	0.05981	0.08625	0.02928	1
				F1	307	0	0	0.83088	0.07019	0.04633	0.0526	1
				F1	308	0	0	0.8535	0.03972	0.01339	0.0934	1.00001
				F1	309	0	0	0.22355	0.15264	0.61339	0.01041	0.99999		x
				F1	310	0	0	0.81451	0.05399	0.11874	0.01276	1
				F1	311	0	0	0.83563	0.06348	0.0396	0.06129	1
				F1	312	0	0	0.94042	0.01987	0.0147	0.025	0.99999
				F1	313	0	0	0.77536	0.09663	0.04476	0.08325	1
				F1	314	0	0.00015	0.19639	0.20237	0.00891	0.59218	0.99985		x
				F1	315	8e-05	0	0.22	0.21694	0.54484	0.01813	0.99991		x
				F1	316	0	0	0.55088	0.08494	0.36071	0.00347	1
				F1	317	0	0	0.51766	0.13385	0.33646	0.01203	1
				F1	318	0	0	0.09783	0.10813	0.00057	0.79347	1		x
				F1	319	0	0	0.50209	0.22866	0.05329	0.21596	1
				F1	320	0	0	0.35508	0.15023	0.48628	0.0084	0.99999		x
				F1	321	0	0.00013	0.71637	0.09304	0.04087	0.1496	0.99988
				F1	322	0	0	0.53775	0.1597	0.27451	0.02804	1
				F1	323	0	0	0.06325	0.74319	0.12821	0.06535	1		x
				F1	324	0.00088	0	0.03371	0.22096	0.74157	0.00288	0.99912		x
				F1	325	0	2e-05	0.04902	0.64467	0.02887	0.27742	0.99998
				F1	326	0	0	0.42685	0.42054	0.07553	0.07709	1.00001
				F1	327	0	0	0.51194	0.18389	0.28774	0.01643	1
				F1	328	0	0.01683	0.33436	0.09685	0.00715	0.54481	0.98317		x
				F1	329	0	0	0.68179	0.07635	0.23081	0.01105	1
				F1	330	0	0	0.83461	0.07218	0.04316	0.05005	1
				F1	331	0.00023	0	0.14425	0.40901	0.40231	0.04421	0.99978		x
				F1	332	0	0	0.27904	0.30235	0.37555	0.04306	1		x
				F1	333	0.00018	0	0.29788	0.22478	0.44401	0.03315	0.99982		x
				F1	334	0	0.00036	0.14738	0.47163	0.0379	0.34274	0.99965		x
				F1	335	0	0	0.71182	0.12563	0.07604	0.08651	1
				F1	336	0	3e-05	0.18853	0.51064	0.19048	0.11031	0.99996		x
				F1	337	0	3e-05	0.768	0.0764	0.0596	0.09596	0.99996
				F1	338	0	0	0.5864	0.13172	0.01555	0.26633	1
				F1	339	0	0	0.79072	0.10568	0.06438	0.03922	1
				F1	340	0	0	0.31242	0.32133	0.31621	0.05003	0.99999		x
				F1	341	7e-05	0	0.01192	0.34182	0.6453	0.0009	0.99994		x
				F1	342	0	0	0.72779	0.08208	0.01235	0.17778	1
				F1	343	0	1e-05	0.57175	0.18915	0.08103	0.15806	0.99999
				F1	344	0.00015	0	0.17321	0.11334	0.70997	0.00333	0.99985		x
				F1	345	0	2e-05	0.61689	0.09457	0.02556	0.26296	0.99998
				F1	346	0	0	0.50803	0.2043	0.23134	0.05633	1
				F1	347	0	0	0.87459	0.04562	0.02748	0.05232	1.00001
				F1	348	0	0	0.70943	0.14735	0.06595	0.07727	1
				F1	349	0	5e-05	0.44899	0.22984	0.08516	0.23596	0.99995
				F1	350	3e-05	0	0.57843	0.15382	0.20952	0.0582	0.99997
				F1	351	0	0.00034	0.44003	0.12236	0.01366	0.42361	0.99966
				F1	352	0	3e-05	0.79479	0.05133	0.01808	0.13576	0.99996
				F1	353	0	0	0.4391	0.23167	0.28279	0.04644	1
				F1	354	0	0	0.96113	0.01297	0.00855	0.01735	1
				F1	355	0	0	0.88431	0.04562	0.05034	0.01973	1
				F1	356	0	0.00053	0.5563	0.14589	0.07608	0.2212	0.99947
				F1	357	0	0	0.27006	0.29356	0.3991	0.03728	1		x
				F1	358	0	4e-05	0.30916	0.29681	0.04981	0.34418	0.99996		x
				F1	359	0.00318	0	0.06535	0.09149	0.83867	0.0013	0.99681		x
				F1	360	0	0	0.7318	0.09614	0.14409	0.02797	1
				F1	361	0	3e-05	0.31058	0.35077	0.18169	0.15692	0.99996		x
				F1	362	0	0	0.32383	0.41233	0.07734	0.18649	0.99999		x
				F1	363	0	0	0.03846	0.25946	0.70091	0.00117	1		x
				F1	364	0	0	0.72449	0.11167	0.13453	0.02931	1
				F1	365	0.00132	0	0.17875	0.26148	0.53365	0.0248	0.99868		x
				F1	366	0	1e-05	0.40915	0.28373	0.06137	0.24574	0.99999
				F1	367	0	0	0.91164	0.02339	0.00905	0.05592	1
				F1	368	0	0	0.72967	0.09137	0.03185	0.14711	1
				F1	369	0	0	0.7791	0.0744	0.11597	0.03053	1
				F1	370	0	0	0.12474	0.5674	0.02179	0.28608	1.00001		x
				F1	371	0	0	0.70752	0.10097	0.17212	0.01939	1
				F1	372	3e-05	0	0.37368	0.27931	0.26856	0.07841	0.99996
				F1	373	0	0	0.84718	0.02829	0.00437	0.12016	1
				F1	374	0	0	0.30284	0.37055	0.26047	0.06613	0.99999		x
				F1	375	0	0	0.76045	0.10202	0.08659	0.05094	1
				F1	376	0.00089	0	0.1241	0.17094	0.69968	0.00439	0.99911		x
				F1	377	0	0	0.73896	0.09864	0.03027	0.13213	1
				F1	378	0	0	0.879	0.04916	0.03083	0.04102	1.00001
				F1	379	0	0	0.81161	0.0635	0.0909	0.03398	0.99999
				F1	380	0	0	0.7016	0.0959	0.1757	0.0268	1		x
				F1	381	2e-05	0	0.23672	0.30998	0.4127	0.04057	0.99997
				F1	382	0	0	0.0545	0.57608	0.34202	0.0274	1		x
				F1	383	0	0	0.22797	0.4226	0.2594	0.09002	0.99999		x
				F1	384	0	0	0.13007	0.55383	0.26841	0.04768	0.99999		x
				F1	385	0	0	0.68033	0.13632	0.03228	0.15107	1
				F1	386	3e-05	0	0.12897	0.20071	0.66314	0.00715	0.99997		x
				F1	387	0	0.00788	0.13033	0.33369	0.03509	0.49301	0.99212		x
				F1	388	0	0	0.6693	0.12009	0.05888	0.15172	0.99999
				F1	389	0	0	0.33309	0.23467	0.01159	0.42066	1.00001		x
				F1	390	5e-05	0	0.15277	0.15646	0.68433	0.00638	0.99994		x
				F1	391	1e-05	0	0.02685	0.16273	0.80933	0.00107	0.99998		x
				F1	392	0	0	0.76439	0.08264	0.0296	0.12336	0.99999
				F1	393	0	0	0.53166	0.22985	0.11428	0.12422	1.00001
				F1	394	0	0	0.79376	0.05899	0.01354	0.13371	1
				F1	395	0	0	0.18704	0.19582	0.61426	0.00288	1		x
				F1	396	1e-05	0	0.50193	0.11357	0.37243	0.01206	0.99999
				F1	397	0	0	0.64363	0.14694	0.18223	0.0272	1
				F1	398	0	0	0.0744	0.49639	0.41359	0.01562	1		x
				F1	399	1e-05	0	0.0774	0.1724	0.74666	0.00354	1		x
				F1	400	1e-05	0	0.36942	0.16453	0.44388	0.02216	0.99999		x
				F1	401	2e-05	0	0.56143	0.10684	0.3119	0.01981	0.99998		x
				F1	402	0	0	0.52524	0.17211	0.03456	0.26809	1
				F1	403	0	0	0.73506	0.10208	0.11244	0.05043	1.00001
				F1	404	0	3e-05	0.04485	0.26046	0.00323	0.69142	0.99996		x
				F1	405	0	1e-05	0.0042	0.69909	0.00255	0.29415	0.99999		x
				F1	406	0	0	0.76719	0.09232	0.02609	0.11439	0.99999
				F1	407	0	0	0.60713	0.11272	0.0149	0.26524	0.99999
				F1	408	1e-05	0	0.09007	0.0784	0.83061	0.0009	0.99998		x
				F1	409	0	0	0.03728	0.75928	0.01874	0.1847	1		x
				F1	410	0	0.00349	0.01517	0.11419	0.00041	0.86674	0.99651		x
				F1	411	0	1e-05	0.6645	0.12287	0.10739	0.10524	1
				F1	412	0	0	0.59402	0.1234	0.0278	0.25477	0.99999
				F1	413	0	0	0.77359	0.10168	0.06954	0.05519	1
				F1	414	0	0	0.45318	0.16297	0.35661	0.02724	1
				F1	415	0	0	0.51075	0.19535	0.26656	0.02734	1
				F1	416	0	0	0.29447	0.38485	0.24358	0.07709	0.99999		x
				F1	417	0	0.04258	0.14365	0.11769	0.00468	0.6914	0.95742		x
				F1	418	0	0.00114	0.27318	0.07759	0.00346	0.64463	0.99886		x
				F1	419	0	0	0.0654	0.31148	0.00853	0.61458	0.99999		x
				F1	420	0	0.00159	0.40077	0.18503	0.03069	0.38192	0.99841
				F1	421	0	0.00132	0.00344	0.07811	7e-05	0.91706	0.99868		x
				F1	422	0	1e-05	0.17808	0.51674	0.06439	0.24077	0.99998		x
				F1	423	0	2e-05	0.81638	0.05186	0.02269	0.10904	0.99997
				F1	424	0	0	0.89864	0.02453	0.00977	0.06706	1
				F1	425	0	0	0.67591	0.10592	0.20143	0.01674	1
				F1	426	0	0	0.41612	0.28957	0.14727	0.14704	1
				F1	427	0	5e-05	0.09795	0.59327	0.10395	0.20479	0.99996		x
				F1	428	0	0	0.54872	0.10215	0.01019	0.33893	0.99999
				F1	429	0	0	0.05834	0.17155	0.76818	0.00193	1		x
				F1	430	0	0	0.06568	0.39774	0.00675	0.52982	0.99999		x
				F1	431	0	0	0.68185	0.06502	0.24382	0.00931	1
				F1	432	0	0	0.34403	0.31204	0.27111	0.07282	1
				F1	433	0.00033	1e-05	0.48886	0.16606	0.27983	0.06491	0.99966
				F1	434	0	0	0.77821	0.10662	0.08332	0.03185	1
				F1	435	0.00045	0	0.11336	0.13074	0.75256	0.0029	0.99956		x
				F1	436	0	0	0.85845	0.04897	0.02014	0.07244	1
				F1	437	0	0	0.92478	0.02386	0.03011	0.02125	1
				F1	438	0	0	0.37539	0.36093	0.16503	0.09865	1
				F2	439	0	0.02847	0.00283	0.23119	0.00037	0.73714	0.97153		x
				F2	440	0.00156	0	0.01457	0.24098	0.74073	0.00216	0.99844		x
				F2	441	0	0	0.00109	0.87765	0.11786	0.0034	1
				F2	442	0	0	0.07021	0.39898	0.52066	0.01015	1		x
				F2	443	0	0.03686	3e-05	0.34849	1e-05	0.61461	0.96314		x
				F2	444	0	0	0.2616	0.1853	0.00554	0.54756	1		x
				F2	445	0	0	0.39763	0.29892	0.25295	0.05049	0.99999		x
				F2	446	0	0.00035	0.0206	0.74774	0.14898	0.08234	0.99966
				F2	447	0	5e-05	0.027	0.12639	0.00056	0.84601	0.99996		x
				F2	448	0	0.00052	0.10276	0.15651	0.0061	0.73411	0.99948		x
				F2	449	0	0.00025	2e-05	0.76296	3e-05	0.23674	0.99975
				F2	450	0	0	0.3147	0.39286	0.13269	0.15976	1.00001
				F2	451	0.13635	0	0.00057	0.24709	0.61589	0.0001	0.86365		x
				F2	452	0	7e-05	0.40674	0.10736	0.00787	0.47796	0.99993		x
				F2	453	0	0	0.00333	0.87057	0.00851	0.11759	1
				F2	454	0.01573	0	0.00586	0.05982	0.91848	0.00011	0.98427		x
				F2	455	0	3e-05	0.04309	0.6776	0.03348	0.2458	0.99997
				F2	456	0.01148	0	0.01065	0.11659	0.86105	0.00023	0.98852		x
				F2	457	0	0	0.03295	0.50987	0.0043	0.45288	1
				F2	458	0	0.0286	0.00123	0.22055	0.00028	0.74934	0.9714		x
				F2	459	0	0.00359	0.27247	0.31868	0.09958	0.30567	0.9964		x
				F2	460	0	0	0.00041	0.97184	0.00408	0.02368	1.00001
				F2	461	0	0.44628	7e-05	0.04116	0	0.51249	0.55372		x
				F2	462	0.00013	0	0.04729	0.61202	0.30205	0.03851	0.99987
				F2	463	0	0	0.01721	0.27941	0.70149	0.0019	1.00001		x
				F2	464	0	0.00013	0.17272	0.22828	0.02237	0.57649	0.99986		x
				F2	465	0	0.00053	0.00116	0.42596	0.00046	0.57189	0.99947		x
				F2	466	0	0	0.00158	0.29848	0.69978	0.00017	1.00001		x
				F2	467	0	0	0.10417	0.59028	0.2895	0.01605	1
				F2	468	0	0.00067	0.00885	0.41913	0.00258	0.56877	0.99933		x
				F2	469	0	0	0.0163	0.6159	0.36018	0.00762	1
				F2	470	0	0	0.00178	0.51841	0.00061	0.4792	1
				F2	471	9e-05	1e-05	0.00015	0.95625	0.00569	0.03782	0.99991
				F2	472	0	1e-05	0.4453	0.25831	0.22458	0.0718	0.99999		x
				F2	473	0	0	0.00224	0.26057	0.00021	0.73697	0.99999		x
				F2	474	0	0	0.01227	0.81408	0.14944	0.02421	1
				F2	475	0	5e-05	0.00011	0.32529	1e-05	0.67453	0.99994		x
				F2	476	0.00089	0	0.00892	0.43721	0.55086	0.00212	0.99911		x
				F2	477	0	0	0.25449	0.25943	0.0297	0.45639	1.00001		x
				F2	478	0	0	0.01732	0.21226	0.76932	0.00111	1.00001		x
				F2	479	1e-05	0	0.14137	0.30364	0.54666	0.00832	0.99999		x
				F2	480	0	0.00064	0.11321	0.56779	0.1031	0.21525	0.99935
				F2	481	0	0.00039	0.05215	0.31078	0.00544	0.63123	0.9996		x
				F2	482	0.00194	0	0.04357	0.2457	0.70346	0.00533	0.99806		x
				F2	483	0	0	0.17518	0.47617	0.05922	0.28943	1
				F2	484	3e-05	2e-05	0.26221	0.41158	0.22753	0.09863	0.99995
				F2	485	0	0	0.40645	0.2808	0.25744	0.05531	1		x
				F2	486	0	0.01456	0.1895	0.08861	0.00316	0.70416	0.98543		x
				F2	487	0	0.00022	5e-05	0.56499	4e-05	0.4347	0.99978
				F2	488	0	6e-05	0.00649	0.43302	0.00119	0.55925	0.99995
				F2	489	0	6e-05	0.07793	0.68524	0.08712	0.14965	0.99994
				F2	490	0	0.02601	0.00022	0.72568	0.00043	0.24766	0.97399
				F2	491	0.00032	0	5e-05	0.08915	0.91048	0	0.99968		x
				F2	492	0	0.00464	0.00105	0.49118	0.00066	0.50246	0.99535		x
				F2	493	0	0	0.20958	0.44281	0.06438	0.28323	1
				F2	494	0	0	0.16346	0.39501	0.01561	0.42592	1		x
				F2	495	0	0	0.51738	0.21022	0.11004	0.16235	0.99999		x
				F2	496	0	0	0.19288	0.53996	0.05096	0.2162	1
				F2	497	0	0	0.10209	0.45334	0.42145	0.02313	1.00001
				F2	498	0	0	2e-05	0.96197	0.00026	0.03775	1
				F2	499	0	0	0.0015	0.72584	0.00102	0.27165	1.00001
				F2	500	4e-05	0	0.02199	0.22106	0.75578	0.00112	0.99995
				F2	501	0	0.00138	0.0016	0.19742	9e-05	0.79951	0.99862		x
				F2	502	0	0	0.00104	0.94332	0.00524	0.0504	1		x
				F2	503	2e-05	0	0.00905	0.4779	0.5102	0.00283	0.99998		x
				F2	504	3e-05	0	0.37535	0.25344	0.33409	0.03709	0.99997		x
				F2	505	0.04864	0	0.02406	0.26783	0.6543	0.00518	0.95137		x
				F2	506	0	0	0.32822	0.18923	0.47516	0.00739	1		x
				F2	507	0	0	0.1477	0.17799	0.66748	0.00683	1		x
				F2	508	8e-05	0	0.00177	0.89557	0.09631	0.00628	0.99993
				F2	509	0	0	0.47038	0.29625	0.07632	0.15706	1.00001		x
				F2	510	0	0	0.00248	0.91823	0.01556	0.06372	0.99999
				F2	511	7e-05	0	0.34247	0.26808	0.32583	0.06355	0.99993		x
				F2	512	0.01069	0	0.01602	0.107	0.86566	0.00064	0.98932		x
				F2	513	0	0	0.09563	0.63304	0.19408	0.07725	1
				F2	514	0	0	0.0383	0.47544	0.00351	0.48275	1		x
				F2	515	0.01257	0	0.00291	0.75827	0.22073	0.00552	0.98743
				F2	516	0	3e-05	0.01865	0.80374	0.02608	0.15151	0.99998
				F2	517	0	0.00099	0.02625	0.27119	0.00203	0.69954	0.99901		x
				F2	518	0	0	0.01229	0.38022	0.00137	0.60613	1.00001		x
				F2	519	0	0.00297	0.0096	0.08922	0.00011	0.8981	0.99703		x
				F2	520	0	0	0.58591	0.12749	0.02297	0.26362	0.99999		x
				F2	521	0	0.0014	0.31385	0.35874	0.08216	0.24384	0.99859
				F2	522	0	3e-05	0.12011	0.22073	0.00353	0.65559	0.99996		x
				F2	523	0	0	0.1486	0.43896	0.38721	0.02524	1.00001
				F2	524	0	0	5e-05	0.25845	0	0.74149	0.99999		x
				F2	525	0	0.00481	0.00052	0.74151	0.00125	0.25191	0.99519
				F2	526	0	0	0.004	0.94671	0.02345	0.02585	1.00001
				F2	527	0.00212	0	0.00042	0.15361	0.8438	4e-05	0.99787		x
				F2	528	0	0.03603	0.00703	0.30553	0.00121	0.6502	0.96397		x
				F2	529	0	0.00012	0.06691	0.57668	0.3223	0.03398	0.99987
				F2	530	0	0	6e-05	0.94401	0.00021	0.05573	1.00001
				F2	531	0	0	0.00389	0.73677	0.00389	0.25545	1
				F2	532	0.00027	0	0.00224	0.13219	0.8652	0.0001	0.99973		x
				F2	533	0	0.0003	0.0076	0.15591	0.00032	0.83587	0.9997		x
				F2	534	0	0	0.00442	0.45015	0.54489	0.00054	1		x
				F2	535	0.01782	0	0.00852	0.14049	0.8327	0.00047	0.98218		x
				F2	536	0	0.0056	0.00029	0.10261	1e-05	0.89149	0.9944		x
				F2	537	0	0.00558	0.00043	0.67952	0.00064	0.31383	0.99442
				F2	538	0	1e-05	0.00045	0.80549	0.00121	0.19284	0.99999
				F2	539	0	2e-05	9e-05	0.68061	6e-05	0.31922	0.99998
				F2	540	0	0	0.03691	0.45593	0.50039	0.00678	1.00001		x
				F2	541	0	0.00522	0.00038	0.41123	0.00011	0.58306	0.99478		x
				F2	542	0	4e-05	5e-05	0.89786	0.00028	0.10177	0.99996
				F2	543	1e-05	0	0.09387	0.33292	0.56716	0.00603	0.99998		x
				F2	544	0	0	0.0539	0.71786	0.14653	0.08172	1.00001
				F2	545	0	0	0.14493	0.43182	0.37479	0.04845	0.99999
				F2	546	1e-05	0	0.56009	0.14947	0.22276	0.06766	0.99998		x
				F2	547	0	0	0.00339	0.94095	0.02393	0.03174	1.00001
				F2	548	0	0	0.1322	0.66923	0.06798	0.13059	1
				F2	549	0	0.00059	0.06554	0.25775	0.00495	0.67116	0.9994		x
				F2	550	0	0	0	0.99652	0.00127	0.0022	0.99999
				F2	551	0	0	0.00402	0.63446	0.36084	0.00069	1.00001
				F2	552	0.00027	0	0.11416	0.29778	0.57199	0.0158	0.99973		x
				F2	553	0	0.00024	0.01924	0.48854	0.00425	0.48774	0.99977
				F2	554	0	0	0.35444	0.15771	0.48066	0.00719	1		x
				F2	555	0.03204	0	3e-05	0.0519	0.91603	0	0.96796		x
				F2	556	0	0	0.23533	0.24588	0.50469	0.01409	0.99999		x
				F2	557	0	0	0.34225	0.23475	0.39795	0.02505	1		x
				F2	558	0	0.00378	0.00015	0.49271	8e-05	0.50329	0.99623		x
				F2	559	3e-05	0	0.00143	0.95373	0.02864	0.01618	0.99998
				F2	560	0	0	0.00061	0.83678	0.16097	0.00164	1
				F2	561	0	0.00013	0.10382	0.48346	0.05692	0.35566	0.99986
				F2	562	5e-05	0	0.00648	0.12712	0.86619	0.00016	0.99995		x
				F2	563	0	0	0.0551	0.34805	0.00458	0.59226	0.99999		x
				F2	564	0	0	6e-05	0.55902	2e-05	0.4409	1
				F2	565	0	0.01005	0	0.91945	0	0.07051	0.98996
				F2	566	0	0	0.00393	0.76842	0.00419	0.22346	1
				F2	567	0	0	0.01294	0.87923	0.01975	0.08808	1
				F2	568	0	0.00577	0.05678	0.35685	0.01617	0.56442	0.99422		x
				F2	569	0	0	0.263	0.3197	0.02901	0.38829	1		x
				F2	570	0	0	0.00092	0.95376	0.01226	0.03306	1
				F2	571	6e-05	0	0.32203	0.08907	0.58393	0.0049	0.99993		x
				F2	572	0	6e-05	0.00476	0.50384	0.00147	0.48987	0.99994
				F2	573	0	1e-05	0.65192	0.10025	0.02856	0.21926	0.99999		x
				F2	574	0	0	0.35193	0.2275	0.38006	0.04051	1		x
				F2	575	0	0	0.01893	0.5322	0.0013	0.44757	1
				F2	576	0	2e-05	0.00191	0.15974	7e-05	0.83826	0.99998		x
				F2	577	0	0	0.59286	0.16211	0.19571	0.04932	1		x
				F2	578	0	0	0.00033	0.73637	0.00028	0.26302	1
				F2	579	0	0.00074	0.24058	0.30486	0.02858	0.42524	0.99926		x
				F2	580	0	0	0.07767	0.78672	0.1044	0.03122	1.00001
				F2	581	0	0	0.29542	0.30488	0.0229	0.37679	0.99999		x
				F2	582	0	0	0.02078	0.80741	0.1551	0.0167	0.99999
				F2	583	0	0	0.5574	0.16921	0.05682	0.21657	1		x
				F2	584	0.00083	0	0.04414	0.55246	0.37938	0.02319	0.99917
				F2	585	0	0	0.25569	0.36384	0.33887	0.04161	1.00001		x
				F2	586	0	0	0.01191	0.69599	0.28532	0.00678	1
				F2	587	0	0.00011	0.37805	0.12693	0.01275	0.48217	0.9999		x
				F2	588	0	0	0.00634	0.59462	0.39782	0.00123	1.00001
				F2	589	0	0	0.00192	0.87101	0.00512	0.12196	1.00001
				F2	590	0	0	0.01483	0.65948	0.00432	0.32137	1
				F2	591	0	0	0.54708	0.1119	0.01063	0.33039	1		x
				F2	592	0	0	2e-05	0.9726	0.02725	0.00014	1.00001
				F2	593	0	5e-05	0.00153	0.67064	0.0011	0.32668	0.99995
				F2	594	0	0	0.00604	0.67226	0.00268	0.31901	0.99999
				F2	595	0	0	0.64266	0.14849	0.15019	0.05866	1		x
				F2	596	0	0	1e-05	0.9969	0.00146	0.00163	1
				F2	597	0	0	0.0021	0.42806	0.00058	0.56926	1		x
				F2	598	0	0	0.00083	0.96638	0.02603	0.00675	0.99999
				F2	599	0	0	0.00185	0.59805	0.00192	0.39818	1
				F2	600	0	0.0004	5e-05	0.43279	2e-05	0.56674	0.9996
				F2	601	0	0	0.55552	0.18734	0.13481	0.12233	1		x
				F2	602	0	0	0.00525	0.9311	0.01022	0.05343	1
				F2	603	0	0.00817	2e-05	0.28577	0	0.70604	0.99183		x
				F2	604	0	0	5e-05	0.98827	0.01062	0.00105	0.99999
				F2	605	1e-05	0	0.05557	0.27984	0.65911	0.00547	0.99999		x
				F2	606	0	4e-05	0.00012	0.5318	2e-05	0.46802	0.99996
				F2	607	0	0	0.01541	0.82068	0.11971	0.0442	1
				F2	608	0	0	0.00453	0.0709	4e-05	0.92453	1		x
				F2	609	1e-05	0	0.51621	0.17503	0.23366	0.07508	0.99998		x
				F2	610	0	0	0.03824	0.77006	0.07353	0.11816	0.99999
				F2	611	0	0	0.1474	0.46494	0.37456	0.0131	1
				F2	612	0	3e-05	1e-05	0.77245	1e-05	0.2275	0.99997
				F2	613	0	3e-05	0.16727	0.44487	0.04859	0.33924	0.99997
				F2	614	0	0.00256	0.401	0.08201	0.00595	0.50849	0.99745		x
				F2	615	0	0	0.0006	0.94889	0.00535	0.04515	0.99999
				F2	616	0	0	0.05534	0.58387	0.01752	0.34327	1
				F2	617	0	0	0.00103	0.92282	0.00434	0.07181	1
				F2	618	0	0.00135	0.00642	0.70192	0.00512	0.2852	0.99866
				F2	619	0.00193	0	0.00182	0.41885	0.577	0.00039	0.99806
				F2	620	0	0.0001	0.00138	0.15747	6e-05	0.84099	0.9999		x
				F2	621	0.00039	0	0.00018	0.97613	0.01439	0.00891	0.99961
				F2	622	0	0	0.00583	0.67445	0.00254	0.31717	0.99999
				F2	623	0	0.00037	0.01669	0.35119	0.0022	0.62954	0.99962		x
				F2	624	0	0	0.54671	0.09528	0.34935	0.00866	1		x
				F2	625	0	0.00041	0.11988	0.4146	0.03116	0.43395	0.99959		x
				F2	626	0	0	0.13165	0.35925	0.49184	0.01726	1		x
				F2	627	0	2e-05	0.00188	0.6984	0.00224	0.29746	0.99998
				F2	628	0	0.0088	2e-05	0.09588	0	0.8953	0.9912		x
				F2	629	0	0.174	0.00011	0.04892	0	0.77696	0.82599		x
				F2	630	0	0	0.33204	0.34827	0.17566	0.14403	1		x
				F2	631	0	0.00298	0.00032	0.55234	0.00012	0.44423	0.99701
				F2	632	1e-05	0	0.14278	0.11514	0.73893	0.00314	0.99999		x
				F2	633	0	0	0.00238	0.61675	0.00106	0.37981	1
				F2	634	0	0.00035	0.12567	0.21358	0.00623	0.65417	0.99965		x
				F2	635	0	0	0.00886	0.665	0.00284	0.3233	1
				F2	636	0	0.00647	0	0.38219	0	0.61134	0.99353		x
				F2	637	0	0.00042	0.00375	0.27835	0.00042	0.71706	0.99958		x
				F2	638	0	0	0.49831	0.10084	0.00953	0.39132	1		x
				Bcrossmon	639	0	0	0.18798	0.63821	0.13836	0.03545	1
				Bcrossmon	640	1e-05	0	0.16293	0.06438	0.77189	0.00079	0.99999
				Bcrossmon	641	0	8e-05	0.43946	0.09334	0.00879	0.45832	0.99991		x
				Bcrossmon	642	0.00037	0	0.00019	0.96308	0.03336	0.00301	0.99964		x
				Bcrossmon	643	0.00018	0	0.0194	0.21058	0.7682	0.00164	0.99982
				Bcrossmon	644	0.00053	0	0.12768	0.27384	0.57588	0.02207	0.99947
				Bcrossmon	645	9e-05	0	0.29366	0.1635	0.52273	0.02001	0.9999
				Bcrossmon	646	0	0	0.0034	0.3736	0.62272	0.00028	1
				Bcrossmon	647	0	0	0.34592	0.1991	0.43846	0.01652	1
				Bcrossmon	648	0.04048	0	0.00984	0.05656	0.89297	0.00014	0.95951
				Bcrossmon	649	6e-05	0	0.04301	0.06266	0.89381	0.00046	0.99994
				Bcrossmon	650	0.60181	0	0.00566	0.02794	0.36436	0.00023	0.39819	x
				Bcrossmon	651	0.01986	0	0.00741	0.16491	0.80711	0.00071	0.98014
				Bcrossmon	652	1e-05	0	0.13245	0.14099	0.72353	0.00302	0.99999
				Bcrossmon	653	0.00602	0	0.04144	0.11652	0.83416	0.00186	0.99398
				Bcrossmon	654	0.00013	0	0.00583	0.15775	0.83606	0.00022	0.99986
				Bcrossmon	655	0.00315	0	0.01738	0.16686	0.81154	0.00107	0.99685
				Bcrossmon	656	0.02637	0	0.00019	0.06721	0.90623	1e-05	0.97364
				Bcrossmon	657	0.00033	0	0.05291	0.2346	0.70781	0.00436	0.99968
				Bcrossmon	658	0.00057	0	0.03905	0.10838	0.85107	0.00093	0.99943
				Bcrossmon	659	2e-05	0	0.01516	0.32681	0.65601	0.002	0.99998
				Bcrossmon	660	0.01777	0	0.00448	0.09064	0.88694	0.00017	0.98223
				Bcrossmon	661	0.00158	0	0.0175	0.11528	0.86522	0.00043	0.99843
				Bcrossmon	662	0.00062	0	0.25575	0.08993	0.64924	0.00446	0.99938
				Bcrossmon	663	0.00185	0	0.00013	0.50552	0.49241	9e-05	0.99815
				Bcrossmon	664	0.6192	0	0.00011	0.02822	0.35246	1e-05	0.3808	x
				Bcrossmon	665	9e-05	0	0.04087	0.30724	0.64736	0.00444	0.99991
				Bcrossmon	666	0	0	0.15428	0.24432	0.5935	0.0079	1
				Bcrossmon	667	0	0	0.28894	0.23136	0.45583	0.02388	1.00001
				Bcrossmon	668	0.5357	0	0	0.02924	0.43506	0	0.4643	x
				Bcrossmon	669	0.0058	0	0.07045	0.06309	0.85987	0.00079	0.9942
				Bcrossmon	670	0.03226	0	0.00101	0.05545	0.91125	3e-05	0.96774
				Bcrossmon	671	0.14414	0	0.00094	0.01819	0.83673	0	0.85586
				Bcrossmon	672	0.00102	0	0.01637	0.03619	0.94635	7e-05	0.99898
				Bcrossmon	673	0.00405	0	6e-05	0.1281	0.86779	0	0.99595
				Bcrossmon	674	0.00018	0	0.15595	0.12782	0.71102	0.00504	0.99983
				Bcrossmon	675	0.01506	0	0.00242	0.10404	0.87837	0.00012	0.98495
				Bcrossmon	676	2e-05	0	5e-05	0.62057	0.3793	6e-05	0.99998		x
				Bcrossmon	677	2e-05	0	0	0.08544	0.91453	0	0.99997
				Bcrossmon	678	0.19448	0	0.00645	0.02578	0.77324	4e-05	0.80551
				Bcrossmon	679	0.00101	0	4e-05	0.10916	0.88979	0	0.99899
				Bcrossmon	680	3e-05	0	0.14439	0.14825	0.70332	0.00402	0.99998
				Bcrossmon	681	0	0	0.0002	0.17841	0.82139	0	1
				Bcrossmon	682	0	0	0.01004	0.20923	0.78021	0.00051	0.99999
				Bcrossmon	683	0.04868	0	0.00144	0.01911	0.93077	1e-05	0.95133
				Bcrossmon	684	0.00547	0	0.01973	0.2034	0.76788	0.00352	0.99453
				Bcrossmon	685	0.00394	0	0.02025	0.10225	0.87306	0.00051	0.99607
				Bcrossmon	686	0	0	0.23269	0.48482	0.13897	0.14351	0.99999		x
				Bcrossmon	687	0	0	0.54884	0.24868	0.1405	0.06199	1.00001
				Bcrossmon	688	0	0	0.33327	0.24462	0.38543	0.03668	1
				Bcrossmon	689	0.10091	0	3e-05	0.03096	0.8681	0	0.89909
				Bcrossmon	690	0.01158	0	0.00043	0.08893	0.89905	1e-05	0.98842
				Bcrossmon	691	0.00016	0	0.08557	0.08464	0.82759	0.00204	0.99984
				Bcrossmon	692	0.0191	0	0	0.0889	0.89199	0	0.98089
				Bcrossmon	693	4e-05	0	0.00244	0.12661	0.87076	0.00015	0.99996
				Bcrossmon	694	0	0	0.15914	0.14118	0.69477	0.0049	0.99999
				Bcrossmon	695	0.00015	0	0.07504	0.19658	0.72325	0.00498	0.99985
				Bcrossmon	696	1e-05	0	0.11979	0.14684	0.73055	0.00281	0.99999
				Bcrossmon	697	0.14291	0	0	0.04733	0.80976	0	0.85709
				Bcrossmon	698	0	0	0.59468	0.16228	0.21184	0.0312	1		x
				Bcrossmon	699	0	0.00016	0.04775	0.63106	0.0494	0.27163	0.99984		x
				Bcrossmon	700	0.34909	0	0.00124	0.08639	0.56309	0.00018	0.6509
				Bcrossmon	701	0.00755	0	0.00034	0.13775	0.85432	3e-05	0.99244
				Bcrossmon	702	0.00012	0	0.08808	0.08167	0.82916	0.00097	0.99988
				Bcrossmon	703	0.0039	0	0.00192	0.13118	0.86294	6e-05	0.9961
				Bcrossmon	704	0	3e-05	0.23924	0.41652	0.25433	0.08988	0.99997		x
				Bcrossmon	705	5e-05	0	0.04878	0.07223	0.87848	0.00046	0.99995
				Bcrossmon	706	0.03868	0	0.00124	0.02596	0.93412	1e-05	0.96133
				Bcrossmon	707	0.01024	0	0.01365	0.08475	0.89102	0.00034	0.98976
				Bcrossmon	708	0	0	0.00869	0.87454	0.08427	0.03249	0.99999		x
				Bcrossmon	709	1e-05	0	0.02915	0.3732	0.59456	0.00308	0.99999
				Bcrossmon	710	1e-05	0	0.06119	0.61539	0.2385	0.08491	0.99999		x
				Bcrossmon	711	0	0.01292	0.02805	0.52383	0.01607	0.41913	0.98708		x
				Bcrossmon	712	0	0	0.42516	0.16076	0.38796	0.02611	0.99999		x
				Bcrossmon	713	0	0	0.266	0.10752	0.62281	0.00366	0.99999
				Bcrossmon	714	0	0	0.84199	0.06228	0.0501	0.04563	1		x
				Bcrossmon	715	0	0	0.51831	0.16903	0.27246	0.04021	1.00001		x
				Bcrossmon	716	0.00144	0	0.03171	0.40132	0.55846	0.00707	0.99856
				Bcrossmon	717	0.01044	0	0.00757	0.0906	0.89121	0.00018	0.98956
				Bcrossmon	718	0.7964	0	0	0.01026	0.19334	0	0.2036	x
				Bcrossmon	719	7e-05	0	0.01905	0.46999	0.50446	0.00643	0.99993
				Bcrossmon	720	0	0	0.1608	0.29815	0.52254	0.0185	0.99999
				Bcrossmon	721	0	0	0.08207	0.6624	0.20189	0.05364	1		x
				Bcrossmon	722	0.51447	0	0.00182	0.0409	0.44272	0.0001	0.48554	x
				Bcrossmon	723	0	0	0.18245	0.42357	0.35482	0.03917	1.00001		x
				Bcrossmon	724	0	0	0.58141	0.14325	0.23652	0.03882	1		x
				Bcrossmon	725	0.00622	0	0.09556	0.07228	0.82474	0.00119	0.99377
				Bcrossmon	726	0.02357	0	9e-05	0.13505	0.84129	1e-05	0.97644
				Bcrossmon	727	1e-05	0	0.00091	0.08097	0.91809	1e-05	0.99998
				Bcrossmon	728	0.00037	0	0.00981	0.15917	0.82998	0.00066	0.99962
				Bcrossmon	729	0.00038	0	1e-05	0.08199	0.91762	0	0.99962
				Bcrossmon	730	0.43038	0	0.01135	0.05336	0.50445	0.00047	0.56963
				Bcrossmon	731	0.00079	0	0.00016	0.08815	0.9109	0	0.99921
				Bcrossmon	732	0	0	0.01514	0.56236	0.41763	0.00487	1		x
				Bcrossmon	733	0.7734	0	2e-05	0.00778	0.21881	0	0.22661	x
				Bcrossmon	734	0	0	0.10606	0.26219	0.62668	0.00506	0.99999
				Bcrossmon	735	3e-05	0	0.52525	0.17454	0.25717	0.04301	0.99997		x
				Bcrossmon	736	3e-05	0	2e-05	0.10629	0.89367	0	0.99998
				Bcrossmon	737	0.6505	0	0.00022	0.01558	0.3337	1e-05	0.34951	x
				Bcrossmon	738	0.00973	0	0.01675	0.10988	0.863	0.00063	0.99026
				Bcrossmon	739	0.0001	0	0.03976	0.42737	0.52598	0.00679	0.9999
				Bcrossmon	740	0.04305	0	2e-05	0.12895	0.82798	0	0.95695
				Bcrossmon	741	0.14415	0	0.01559	0.10138	0.73821	0.00067	0.85585
				Bcrossmon	742	0.00058	0	0.00205	0.2959	0.7011	0.00037	0.99942
				Bcrossmon	743	0.46794	0	0.02058	0.03294	0.47801	0.00053	0.53206	x
				Bcrossmon	744	0.007	0	0.17387	0.11152	0.70344	0.00417	0.993
				Bcrossmon	745	0.03174	0	0.00072	0.09802	0.8695	2e-05	0.96826
				Bcrossmon	746	6e-05	0	0.03711	0.16149	0.80007	0.00127	0.99994
				Bcrossmon	747	0.00364	1e-05	0.09291	0.32271	0.55519	0.02554	0.99635
				Bcrossmon	748	0.04365	0	0.00116	0.09068	0.86445	7e-05	0.95636
				Bcrossmon	749	0.00021	0	0.00841	0.31037	0.68007	0.00094	0.99979
				Bcrossmon	750	0	0	0.02797	0.52538	0.43842	0.00823	1		x
				Bcrossmon	751	0	0	0.38619	0.20571	0.39544	0.01265	0.99999
				Bcrossmon	752	0.1548	0	0.0012	0.06148	0.78248	4e-05	0.8452
				Bcrossmon	753	1e-05	0	0.24116	0.19364	0.55339	0.0118	0.99999
				Bcrossmon	754	0	0	0.24454	0.41931	0.28231	0.05384	1		x
				Bcrossmon	755	0.10553	0	0.00717	0.07412	0.81301	0.00017	0.89447
				Bcrossmon	756	0.0216	0	0.01462	0.23305	0.72847	0.00226	0.9784
				Bcrossmon	757	0.00029	0	0.00342	0.1254	0.87081	7e-05	0.9997
				Bcrossmon	758	0.00026	0	0.03872	0.30108	0.65679	0.00314	0.99973
				Bcrossmon	759	0	0	0.18837	0.26728	0.5328	0.01156	1.00001
				Bcrossmon	760	5e-05	0	0.44804	0.18115	0.33509	0.03566	0.99994		x
				Bcrossmon	761	4e-05	0	0.56318	0.08463	0.34205	0.0101	0.99996		x
				Bcrossmon	762	0.00024	0	0.00032	0.12532	0.87411	2e-05	0.99977
				Bcrossmon	763	0.00032	0	0.0158	0.12514	0.85826	0.00047	0.99967
				Bcrossmon	764	0.00021	0	0.00866	0.36398	0.62548	0.00166	0.99978
				Bcrossmon	765	0	0	0.13451	0.10087	0.76272	0.0019	1
				Bcrossmon	766	0	0	0.46554	0.14569	0.37386	0.01491	1		x
				Bcrossmon	767	0	0	0.00119	0.12924	0.86956	1e-05	1
				Bcrossmon	768	0.00362	0	0.01206	0.09001	0.89387	0.00044	0.99638
				Bcrossmon	769	0	0	0.11995	0.22848	0.64961	0.00196	1
				Bcrossmon	770	0.77193	0	0	0.00338	0.2247	0	0.22808	x
				Bcrossmon	771	0	1e-05	0.39068	0.28961	0.17258	0.14711	0.99998		x
				Bcrossmon	772	0.00017	0	0.02541	0.09189	0.88203	0.0005	0.99983
				Bcrossmon	773	0.14647	0	2e-05	0.05338	0.80013	0	0.85353
				Bcrossmon	774	0	0	0.03774	0.14508	0.8164	0.00078	1
				Bcrossmon	775	0.00055	0	0.01685	0.19676	0.78466	0.00118	0.99945
				Bcrossmon	776	0	0	0.00448	0.44939	0.54472	0.00141	1
				Bcrossmon	777	0.00034	0	0.00419	0.05736	0.93807	4e-05	0.99966
				Bcrossmon	778	0	0	0.00236	0.15528	0.84226	0.0001	1
				Bcrossmon	779	0.1037	0	0.00209	0.05295	0.8412	5e-05	0.89629
				Bcrossmon	780	0	0	0.09692	0.1917	0.70945	0.00193	1
				Bcrossmon	781	0.89556	0	0	0.00212	0.10231	0	0.10443	x
				Bcrossmon	782	0	0	0.01496	0.10915	0.8757	0.00019	1
				Bcrossmon	783	0.00653	0	4e-05	0.2877	0.70572	1e-05	0.99347
				Bcrossmon	784	0	9e-05	0.21374	0.44187	0.24677	0.09753	0.99991		x
				Bcrossmon	785	0.00046	0	0.08656	0.12609	0.78446	0.00244	0.99955
				Bcrossmon	786	0.00031	0	0.02026	0.09327	0.88584	0.00032	0.99969
				Bcrossmon	787	0.00049	0	0.05869	0.61607	0.29209	0.03266	0.99951		x
				Bcrossmon	788	0	0	0.03841	0.59095	0.36492	0.00572	1		x
				Bcrossmon	789	0	0	0.00057	0.09659	0.90284	1e-05	1.00001
				Bcrossmon	790	0.01339	0	0.01233	0.12851	0.8452	0.00057	0.98661
				Bcrossmon	791	0	0	0.03048	0.24794	0.72026	0.00131	0.99999
				Bcrossmon	792	0.00103	0	1e-05	0.04994	0.94902	0	0.99897
				Bcrossmon	793	0	0	0.00024	0.07937	0.92038	0	0.99999
				Bcrossmon	794	0	0	0.23188	0.28423	0.47141	0.01248	1
				Bcrossmon	795	0	0	0.09718	0.6999	0.05804	0.14488	1		x
				Bcrossmon	796	0	3e-05	0.19417	0.37063	0.39521	0.03997	0.99998
				Bcrossmon	797	0.03375	0	0.0029	0.08498	0.87827	0.0001	0.96625
				Bcrossmon	798	0.00311	0	0.01887	0.365	0.60683	0.0062	0.9969
				Bcrossmon	799	0	0	0.20057	0.31658	0.47103	0.01181	0.99999
				Bcrossmon	800	2e-05	0	0.00144	0.26672	0.73165	0.00018	0.99999
				Bcrossmon	801	0.2418	0	0.00142	0.05715	0.69956	8e-05	0.75821
				Bcrossmon	802	0	0	0.05366	0.16928	0.77555	0.0015	0.99999
				Bcrossmon	803	1e-05	0	0.06808	0.08783	0.84341	0.00068	1
				Bcrossmon	804	0	0	0.84467	0.05483	0.08373	0.01677	1		x
				Bcrossmon	805	0.01288	0	0.00585	0.06204	0.91919	4e-05	0.98712
				Bcrossmon	806	0.45766	0	0.00556	0.07232	0.46368	0.00079	0.54235
				Bcrossmon	807	0.00193	0	0.00042	0.03356	0.96409	1e-05	0.99808
				Bcrossmon	808	4e-05	0	0.02327	0.09764	0.87867	0.00038	0.99996
				Bcrossmon	809	0.0065	0	3e-05	0.05441	0.93906	0	0.9935
				Bcrossmon	810	0	0	0.03259	0.50095	0.46283	0.00363	1		x
				Bcrossmon	811	4e-05	0	0.00029	0.1688	0.83085	2e-05	0.99996
				Bcrossmon	812	4e-05	0	0.23313	0.39325	0.29864	0.07494	0.99996		x
				Bcrossmon	813	1e-05	0	0.28484	0.31155	0.36434	0.03926	0.99999		x
				Bcrossmon	814	3e-05	0	0.00324	0.15889	0.83751	0.00033	0.99997
				Bcrossmon	815	1e-05	0	0.00011	0.10654	0.89333	0	0.99998
				Bcrossmon	816	0.00022	0	0.0467	0.1687	0.78044	0.00393	0.99977
				Bcrossmon	817	3e-05	0	0.02952	0.05775	0.91258	0.00012	0.99997
				Bcrossmon	818	0	0	0.81674	0.07994	0.06056	0.04276	1		x
				Bcrossmon	819	0.00284	0	0.00533	0.33307	0.65787	0.00089	0.99716
				Bcrossmon	820	0	0	0.23852	0.1045	0.65474	0.00223	0.99999
				Bcrossmon	821	0.02747	0	0.0002	0.05546	0.91686	0	0.97252
				Bcrossmon	822	0.04697	0	1e-05	0.02033	0.93268	0	0.95302
				Bcrossmon	823	0	0	0.74531	0.07689	0.15938	0.01842	1		x
				Bcrossmon	824	8e-05	0	1e-05	0.04078	0.95912	0	0.99991
				Bcrossmon	825	2e-05	0	0.02457	0.20191	0.77189	0.00161	0.99998
				Bcrossmon	826	0.00024	0	0.11931	0.28047	0.5836	0.01638	0.99976
				Bcrossmon	827	0.00144	0	0.00604	0.07225	0.92019	8e-05	0.99856
				Bcrossmon	828	0.80554	0	6e-05	0.00421	0.19018	0	0.19445	x
				Bcrossmon	829	0.57613	0	0.00234	0.02682	0.39464	7e-05	0.42387	x
				Bcrossmon	830	0.78804	0	1e-05	0.00487	0.20708	0	0.21196	x
				Bcrossmon	831	0.0244	0	0.0083	0.07021	0.89694	0.00014	0.97559
				Bcrossmon	832	0.02165	0	0.00226	0.05481	0.9212	7e-05	0.97834
				Bcrossmon	833	0	0	0.00632	0.11041	0.88316	0.00011	1
				Bcrossmon	834	0.30305	0	0.00011	0.02316	0.67368	0	0.69695
				Bcrossmon	835	0	0	0.0088	0.88217	0.07271	0.03631	0.99999		x
				Bcrossmon	836	0.05944	0	0.00011	0.02408	0.91638	0	0.94057
				Bcrossmon	837	0.82899	0	1e-05	0.00667	0.16434	0	0.17102	x
				Bcrossmon	838	0.11596	0	0.02022	0.05165	0.81188	0.00028	0.88403
				Bcrosspara	839	0	0.02296	0	0.09356	0	0.88347	0.97703
				Bcrosspara	840	0	2e-05	0.00023	0.07308	0	0.92668	0.99999
				Bcrosspara	841	0	0	0.00251	0.12365	3e-05	0.87381	1
				Bcrosspara	842	0	0.02114	0.00023	0.07345	0	0.90517	0.97885
				Bcrosspara	843	0	0.49545	0	0.02616	0	0.47839	0.50455
				Bcrosspara	844	0	0.00728	0	0.59499	0	0.39773	0.99272		x
				Bcrosspara	845	0	0	0.33646	0.3868	0.19173	0.085	0.99999		x
				Bcrosspara	846	0	0.00815	0.00079	0.12508	3e-05	0.86596	0.99186
				Bcrosspara	847	0	0.00302	0.00104	0.11006	5e-05	0.88583	0.99698
				Bcrosspara	848	0	0	0.00665	0.56199	0.00111	0.43025	1		x
				Bcrosspara	849	0	0	0.01359	0.83965	0.06466	0.0821	1		x
				Bcrosspara	850	0	0.00086	0.03766	0.14172	0.00066	0.81909	0.99913
				Bcrosspara	851	0	6e-05	0	0.25311	0	0.74683	0.99994
				Bcrosspara	852	0	0.66224	0	0.00988	0	0.32788	0.33776	x
				Bcrosspara	853	0	9e-05	0.00018	0.34965	4e-05	0.65004	0.99991
				Bcrosspara	854	0	0.00163	0.00101	0.09279	1e-05	0.90456	0.99837
				Bcrosspara	855	0	5e-05	2e-05	0.09815	0	0.90178	0.99995
				Bcrosspara	856	0	0.19524	0	0.02355	0	0.78121	0.80476
				Bcrosspara	857	0	0.30363	0.00013	0.08393	1e-05	0.61231	0.69638
				Bcrosspara	858	0	1e-05	0.00112	0.17884	4e-05	0.81999	0.99999
				Bcrosspara	859	0	0	0.40103	0.23884	0.04879	0.31134	1		x
				Bcrosspara	860	0	0	6e-05	0.98903	0.00827	0.00264	1		x
				Bcrosspara	861	0	0.00049	0.00671	0.24068	0.00048	0.75164	0.99951
				Bcrosspara	862	0	0.00266	0	0.12649	0	0.87085	0.99734
				Bcrosspara	863	0	4e-05	0.01816	0.16518	0.00029	0.81632	0.99995
				Bcrosspara	864	0	0.17644	9e-05	0.1286	1e-05	0.69486	0.82356
				Bcrosspara	865	0	0.00512	0	0.10049	0	0.89439	0.99488
				Bcrosspara	866	0	2e-05	0.22009	0.40275	0.07305	0.30409	0.99998		x
				Bcrosspara	867	0	0.00251	8e-05	0.06174	0	0.93567	0.99749
				Bcrosspara	868	0	0.00253	0.00395	0.19544	0.00019	0.79789	0.99747
				Bcrosspara	869	0	0.00016	0.05378	0.30062	0.00257	0.64286	0.99983
				Bcrosspara	870	0	0	0.00439	0.47964	0.001	0.51497	1
				Bcrosspara	871	0	0.08626	0.00064	0.14165	5e-05	0.7714	0.91374
				Bcrosspara	872	0	1e-05	0.05379	0.60376	0.03438	0.30806	0.99999		x
				Bcrosspara	873	0	0.01519	2e-05	0.02739	0	0.95739	0.9848
				Bcrosspara	874	0	0.00015	0.01627	0.10721	0.00019	0.87619	0.99986
				Bcrosspara	875	0	0.02512	0.00208	0.07867	4e-05	0.89409	0.97488
				Bcrosspara	876	0	0.08431	0.00079	0.02571	1e-05	0.88919	0.9157
				Bcrosspara	877	0	0.00015	0	0.40286	0	0.59699	0.99985
				Bcrosspara	878	0	0.48779	0	0.01309	0	0.49912	0.51221
				Bcrosspara	879	0	0.01884	0.00712	0.04946	6e-05	0.92451	0.98115
				Bcrosspara	880	0	0.02287	0	0.02727	0	0.94986	0.97713
				Bcrosspara	881	0	0.01169	0.00545	0.06426	8e-05	0.91852	0.98831
				Bcrosspara	882	0	0	0.00169	0.59467	0.00054	0.40309	0.99999		x
				Bcrosspara	883	0	0.05323	1e-05	0.0579	0	0.88886	0.94677
				Bcrosspara	884	0	0.69383	0	0.00962	0	0.29655	0.30617	x
				Bcrosspara	885	0	0.00179	0.00267	0.37744	0.00044	0.61766	0.99821
				Bcrosspara	886	0	0	0.37752	0.10525	0.00555	0.51168	1
				Bcrosspara	887	0	0	0.11797	0.42315	0.01392	0.44496	1
				Bcrosspara	888	0	0.07407	0	0.03802	0	0.8879	0.92592
				Bcrosspara	889	0	0.68902	0	0.01106	0	0.29992	0.31098	x
				Bcrosspara	890	0	1e-05	0.0034	0.78439	0.0064	0.2058	0.99999		x
				Bcrosspara	891	0	0.0627	0.00275	0.09221	6e-05	0.84228	0.9373
				Bcrosspara	892	0	2e-05	0.00568	0.08113	3e-05	0.91314	0.99998
				Bcrosspara	893	0	0.28816	1e-05	0.02099	0	0.69085	0.71185
				Bcrosspara	894	0	0.05445	0	0.12583	0	0.81972	0.94555
				Bcrosspara	895	0	0.04391	0.00231	0.06635	4e-05	0.88739	0.95609
				Bcrosspara	896	0	0.00011	0.03195	0.28509	0.00219	0.68066	0.99989
				Bcrosspara	897	0	0.00261	0.02277	0.1984	0.00158	0.77464	0.99739
				Bcrosspara	898	0	1e-05	0.55578	0.15205	0.02299	0.26917	0.99999		x
				Bcrosspara	899	0	0.11257	1e-05	0.04402	0	0.84341	0.88744
				Bcrosspara	900	0	0.00084	0	0.03126	0	0.9679	0.99916
				Bcrosspara	901	0	1e-05	0.3562	0.09181	0.00585	0.54612	0.99998
				Bcrosspara	902	0	0.01135	0.00045	0.12492	2e-05	0.86325	0.98864
				Bcrosspara	903	0	0.0088	0	0.05303	0	0.93816	0.99119
				Bcrosspara	904	0	0.1201	0.00012	0.04054	0	0.83924	0.8799
				Bcrosspara	905	0	0.00092	0	0.15409	0	0.84499	0.99908
				Bcrosspara	906	0	0.1234	9e-05	0.10291	1e-05	0.7736	0.87661
				Bcrosspara	907	0	1e-05	0.46413	0.13714	0.01479	0.38393	0.99999		x
				Bcrosspara	908	0	0.00053	5e-05	0.07885	0	0.92057	0.99947
				Bcrosspara	909	0	0.00064	0.05163	0.10965	0.00117	0.83692	0.99937
				Bcrosspara	910	0	0.28684	0	0.04248	0	0.67068	0.71316
				Bcrosspara	911	0	0.00064	0.00109	0.32753	0.00023	0.67051	0.99936
				Bcrosspara	912	0	0.00971	0	0.07555	0	0.91473	0.99028
				Bcrosspara	913	0	0.00037	0.0012	0.13204	2e-05	0.86638	0.99964
				Bcrosspara	914	0	0.68077	0	0.01127	0	0.30796	0.31923	x
				Bcrosspara	915	0	2e-05	0.25174	0.33656	0.04552	0.36616	0.99998
				Bcrosspara	916	0	0	0.17197	0.43505	0.02874	0.36424	1		x
				Bcrosspara	917	0	0.00131	0.00501	0.08737	6e-05	0.90626	0.9987
				Bcrosspara	918	0	0.00852	0	0.06099	0	0.93049	0.99148
				Bcrosspara	919	0	0.1334	0.00025	0.07348	1e-05	0.79286	0.8666
				Bcrosspara	920	0	0.0015	0.0003	0.06769	0	0.9305	0.99849
				Bcrosspara	921	0	4e-05	0.0001	0.44809	2e-05	0.55174	0.99995
				Bcrosspara	922	0	0.00032	0.00198	0.29162	0.00023	0.70585	0.99968
				Bcrosspara	923	0	0.00183	0.00024	0.08883	1e-05	0.90909	0.99817
				Bcrosspara	924	0	0.07907	0.06135	0.04062	0.0003	0.81866	0.92093
				Bcrosspara	925	0	0.01895	0.00036	0.29513	8e-05	0.68548	0.98105
				Bcrosspara	926	0	0.03459	0	0.02526	0	0.94015	0.96541
				Bcrosspara	927	0	0	0.0031	0.64448	0.00121	0.35121	1		x
				Bcrosspara	928	0	0.60284	0	0.01581	0	0.38134	0.39715	x
				Bcrosspara	929	0	0.37352	0	0.03371	0	0.59277	0.62648
				Bcrosspara	930	0	0.03545	0.00015	0.41119	0.00016	0.55305	0.96455
				Bcrosspara	931	0	0.00147	3e-05	0.04741	0	0.95109	0.99853
				Bcrosspara	932	0	3e-05	0.01325	0.19568	0.00043	0.79061	0.99997
				Bcrosspara	933	0	0.00026	0.00042	0.28811	6e-05	0.71115	0.99974
				Bcrosspara	934	0	0.01908	0.00143	0.26315	0.00016	0.71617	0.98091
				Bcrosspara	935	0	0.00339	0.00408	0.12298	9e-05	0.86946	0.99661
				Bcrosspara	936	0	0.35676	0	0.04872	0	0.59452	0.64324
				Bcrosspara	937	0	0.00112	0.2704	0.22568	0.04154	0.46125	0.99887
				Bcrosspara	938	0	3e-05	0.01345	0.13721	0.00022	0.8491	0.99998
				Bcrosspara	939	0	3e-05	0.00024	0.12488	1e-05	0.87483	0.99996
				Bcrosspara	940	0	0.49597	3e-05	0.02465	0	0.47935	0.50403
				Bcrosspara	941	0	0.02425	5e-05	0.02109	0	0.95461	0.97575
				Bcrosspara	942	0	1e-05	0.01649	0.11246	0.00015	0.87089	0.99999
				Bcrosspara	943	0	0.00041	0.00096	0.05128	1e-05	0.94734	0.99959
				Bcrosspara	944	0	0.03719	0.00184	0.28676	0.00018	0.67402	0.9628
				Bcrosspara	945	0	0.00358	0.02638	0.14963	0.00064	0.81976	0.99641
				Bcrosspara	946	0	0.02286	0.00121	0.11106	7e-05	0.8648	0.97714
				Bcrosspara	947	0	0.01927	0.0159	0.08415	0.00034	0.88033	0.98072
				Bcrosspara	948	0	7e-05	0.2699	0.19455	0.01782	0.51766	0.99993
				Bcrosspara	949	0	0.00854	0.03357	0.10865	0.00041	0.84883	0.99146
				Bcrosspara	950	0	0.01478	0.00389	0.17922	0.00025	0.80186	0.98522
				Bcrosspara	951	0	0.00342	0.00594	0.05775	4e-05	0.93285	0.99658
				Bcrosspara	952	0	0.04382	3e-05	0.4674	2e-05	0.48873	0.95618
				Bcrosspara	953	0	0.01737	0.00085	0.11647	2e-05	0.86528	0.98262
				Bcrosspara	954	0	7e-05	0.00109	0.33537	0.00013	0.66333	0.99992
				Bcrosspara	955	0	0.16474	1e-05	0.02278	0	0.81247	0.83526
				Bcrosspara	956	0	0.19697	0.01174	0.05448	0.00024	0.73657	0.80303
				Bcrosspara	957	0	0.10555	0.00206	0.0523	2e-05	0.84007	0.89445
				Bcrosspara	958	0	0.4772	0	0.01465	0	0.50815	0.5228
				Bcrosspara	959	0	0.31355	0	0.07001	0	0.61644	0.68645
				Bcrosspara	960	0	0.00101	0.22946	0.11255	0.00295	0.65403	0.99899
				Bcrosspara	961	0	0.00586	0	0.04595	0	0.94819	0.99414
				Bcrosspara	962	0	0.02083	0.00027	0.0166	0	0.96229	0.97916
				Bcrosspara	963	0	0.04059	0.03947	0.04523	0.00046	0.87425	0.95941
				Bcrosspara	964	0	0.00197	0	0.04491	0	0.95312	0.99803
				Bcrosspara	965	0	3e-05	0.01685	0.39373	0.00138	0.58801	0.99997
				Bcrosspara	966	0	0.01576	6e-05	0.06305	0	0.92113	0.98424
				Bcrosspara	967	0	0.00023	8e-05	0.12473	0	0.87496	0.99977
				Bcrosspara	968	0	0.24368	1e-05	0.08678	0	0.66953	0.75632
				Bcrosspara	969	0	0	0.00183	0.45336	0.00024	0.54457	1
				Bcrosspara	970	0	0.02064	0.00644	0.23388	0.00066	0.73838	0.97936
				Bcrosspara	971	0	0.01114	0.00051	0.06445	1e-05	0.9239	0.98887
				Bcrosspara	972	0	0	0.00264	0.44785	0.00022	0.54929	1
				Bcrosspara	973	0	0	0.14014	0.29587	0.55753	0.00646	1		x
				Bcrosspara	974	0	0.02798	0.25006	0.09756	0.00667	0.61772	0.97201
				Bcrosspara	975	0	0	0.41812	0.31064	0.12343	0.14781	1		x
				Bcrosspara	976	0	0.29943	0.00093	0.07214	4e-05	0.62746	0.70057
				Bcrosspara	977	0.00014	0	0.03049	0.11105	0.85738	0.00093	0.99985		x
				Bcrosspara	978	0	0.00211	0.29401	0.17085	0.03741	0.49562	0.99789
				Bcrosspara	979	0	0.03082	0	0.10884	0	0.86034	0.96918
				Bcrosspara	980	0	0.00047	0.20376	0.07747	0.00214	0.71615	0.99952
				Bcrosspara	981	0	0.00377	0.00299	0.19606	0.00017	0.79702	0.99624
				Bcrosspara	982	0	3e-05	0.03947	0.19169	0.00085	0.76796	0.99997
				Bcrosspara	983	0	1e-05	0.00019	0.07541	0	0.92439	0.99999
				Bcrosspara	984	0	0.01896	1e-05	0.08748	0	0.89355	0.98104
				Bcrosspara	985	0	0.0434	0.00072	0.19135	7e-05	0.76445	0.95659
				Bcrosspara	986	0	0.00069	0.00053	0.22165	3e-05	0.7771	0.99931
				Bcrosspara	987	0	0.00227	5e-05	0.03218	0	0.9655	0.99773
				Bcrosspara	988	0	0.00013	0.00112	0.24533	5e-05	0.75337	0.99987
				Bcrosspara	989	0	0.15364	1e-05	0.01312	0	0.83323	0.84636
				Bcrosspara	990	0.00047	0	0.00286	0.39905	0.59683	0.00079	0.99953		x
				Bcrosspara	991	0	0.0013	0.18237	0.13352	0.00603	0.67678	0.9987
				Bcrosspara	992	0	0.9048	0	0.0009	0	0.0943	0.0952	x
				Bcrosspara	993	0	1e-05	0.0262	0.47963	0.00308	0.49108	0.99999
				Bcrosspara	994	0	0	0.00553	0.50616	0.00148	0.48683	1
				Bcrosspara	995	0	1e-05	0.00029	0.18337	1e-05	0.81632	0.99999
				Bcrosspara	996	0	9e-05	0.01813	0.24114	0.00099	0.73964	0.9999
				Bcrosspara	997	0	0	0.00728	0.47327	0.00104	0.5184	0.99999
				Bcrosspara	998	0	0.73306	0	0.0066	0	0.26034	0.26694	x
				Bcrosspara	999	0	5e-05	7e-05	0.2557	1e-05	0.74417	0.99995
				Bcrosspara	1000	0	0.92944	0	0.00091	0	0.06965	0.07056	x
				Bcrosspara	1001	0	0.00169	0.37513	0.05965	0.00283	0.56071	0.99832
				Bcrosspara	1002	0	0.01133	0.43404	0.15197	0.04731	0.35535	0.98867		x
				Bcrosspara	1003	0	0.39909	0	0.01369	0	0.58721	0.6009
				Bcrosspara	1004	0	0.34371	0.00553	0.03564	0.00012	0.615	0.65629
				Bcrosspara	1005	0	9e-05	0.1245	0.08987	0.00211	0.78342	0.9999
				Bcrosspara	1006	0	0.00142	0.00175	0.20079	0.00014	0.79592	0.9986
				Bcrosspara	1007	0	0.17137	0.00055	0.02157	1e-05	0.8065	0.82863
				Bcrosspara	1008	0	0.00274	0.00011	0.02935	0	0.96779	0.99725
				Bcrosspara	1009	0	0.0001	0.00045	0.58751	0.00034	0.4116	0.9999		x
				Bcrosspara	1010	0	0.00015	0.0001	0.10212	0	0.89762	0.99984
				Bcrosspara	1011	0	0.00047	0.00022	0.10653	1e-05	0.89277	0.99953
				Bcrosspara	1012	0	0.00047	0.00254	0.44865	0.00077	0.54757	0.99953
				Bcrosspara	1013	0	0.13714	0.00207	0.1693	0.00027	0.69122	0.86286
				Bcrosspara	1014	0	0	0.66344	0.08244	0.01739	0.23673	1		x
				Bcrosspara	1015	0	0	0.00278	0.35031	0.00037	0.64654	1
				Bcrosspara	1016	0	0.06393	0.02501	0.07478	0.00024	0.83605	0.93608
				Bcrosspara	1017	0	0.00287	0.25088	0.26314	0.0567	0.4264	0.99712
				Bcrosspara	1018	0	0.00941	0.00016	0.07643	1e-05	0.91399	0.99059
				Bcrosspara	1019	0	0.01208	5e-05	0.13272	1e-05	0.85513	0.98791
				Bcrosspara	1020	0	5e-05	1e-05	0.18601	0	0.81393	0.99995
				Bcrosspara	1021	0	1e-05	5e-05	0.17096	0	0.82898	0.99999
				Bcrosspara	1022	0.0021	0	0.12178	0.1803	0.68894	0.00687	0.99789		x
				Bcrosspara	1023	0	0.0103	0.01454	0.21811	0.00162	0.75543	0.9897
				Bcrosspara	1024	0.00015	0.00017	0.55	0.17218	0.13138	0.14611	0.99967		x
				Bcrosspara	1025	0	0.00015	0.00082	0.20984	4e-05	0.78915	0.99985
				Bcrosspara	1026	0	0.01204	0.00189	0.20871	0.00017	0.77719	0.98796
				Bcrosspara	1027	0	1e-05	0.42968	0.29998	0.1331	0.13722	0.99998		x
				Bcrosspara	1028	0	0.39724	1e-05	0.032	0	0.57075	0.60276
				Bcrosspara	1029	0	0.0436	0.15236	0.08395	0.00231	0.71778	0.9564
				Bcrosspara	1030	0	0.61154	0	0.00868	0	0.37978	0.38846	x
				Bcrosspara	1031	0	0.00653	1e-05	0.03305	0	0.96042	0.99348
				Bcrosspara	1032	0	9e-05	0.00699	0.45983	0.00135	0.53175	0.99992
				Bcrosspara	1033	0	0.00286	0.00372	0.12314	0.00015	0.87013	0.99714
				Bcrosspara	1034	0	0.00057	0.00266	0.69093	0.00336	0.30248	0.99943		x
				Bcrosspara	1035	0	0	0.28473	0.18168	0.0114	0.52219	1
				Bcrosspara	1036	0	4e-05	0.29015	0.30338	0.03905	0.36739	0.99997
				Bcrosspara	1037	0	0.04201	0.04311	0.19377	0.00312	0.71799	0.95799
				Bcrosspara	1038	0	9e-05	0	0.09524	0	0.90466	0.9999

## Sheet: Structure
STRUCTURE					STRUCTURE assignment		0.09-0.91	0.2-0.8
			Category	Sample No	mon	para	mis assigned	mis assigned		0.09-0.91
			Ch. montanus	1	0.972	0.028				Simulated data set
			Ch. montanus	2	0.963	0.037					Sample size	mis assigned	%
Legend			Ch. montanus	3	0.802	0.198	x			Hybrid	800	71	8.875
F1	F1-Hybrid		Ch. montanus	4	0.85	0.15	x			F1	200	1	0.5
F2	F2-Hybrid		Ch. montanus	5	0.844	0.156	x			F2	200	2	1
Bmon	Backcross Ch. montanus		Ch. montanus	6	0.967	0.033				Bmon	200	34	17
Bpara	Backcross Ch. parallelus		Ch. montanus	7	0.93	0.07				Bpara	200	34	17
			Ch. montanus	8	0.926	0.074
			Ch. montanus	9	0.905	0.095	x
			Ch. montanus	10	0.943	0.057				Purebred	238	40	16.8067
			Ch. montanus	11	0.939	0.061
			Ch. montanus	12	0.938	0.062				Total	1038	111	10.6936
			Ch. montanus	13	0.938	0.062
			Ch. montanus	14	0.962	0.038				Correct assignment	89.3064
			Ch. montanus	15	0.965	0.035
			Ch. montanus	16	0.939	0.061				0.2-0.8
			Ch. montanus	17	0.899	0.101	x			Simulated data set
			Ch. montanus	18	0.94	0.06					Sample size	mis assigned	%
			Ch. montanus	19	0.955	0.045				Hybrid	800	184	23
			Ch. montanus	20	0.959	0.041				F1	200	8	4
			Ch. montanus	21	0.895	0.105	x			F2	200	20	10
			Ch. montanus	22	0.954	0.046				Bmon	200	78	39
			Ch. montanus	23	0.969	0.031				Bpara	200	78	39
			Ch. montanus	24	0.96	0.04
			Ch. montanus	25	0.961	0.039
			Ch. montanus	26	0.973	0.027				Purebred	238	5	2.10084
			Ch. montanus	27	0.964	0.036
			Ch. montanus	28	0.047	0.953				Total	1038	189	18.2081
			Ch. montanus	29	0.967	0.033
			Ch. montanus	30	0.964	0.036				Correct assignment	81.7919
			Ch. montanus	31	0.962	0.038
			Ch. montanus	32	0.973	0.027
			Ch. montanus	33	0.968	0.032
			Ch. montanus	34	0.901	0.099	x
			Ch. montanus	35	0.96	0.04
			Ch. montanus	36	0.962	0.038
			Ch. montanus	37	0.82	0.18	x
			Ch. montanus	38	0.943	0.057
			Ch. montanus	39	0.961	0.039
			Ch. montanus	40	0.933	0.067
			Ch. montanus	41	0.893	0.107	x
			Ch. montanus	42	0.972	0.028
			Ch. montanus	43	0.978	0.022
			Ch. montanus	44	0.974	0.026
			Ch. montanus	45	0.963	0.037
			Ch. montanus	46	0.961	0.039
			Ch. montanus	47	0.954	0.046
			Ch. montanus	48	0.956	0.044
			Ch. montanus	49	0.976	0.024
			Ch. montanus	50	0.962	0.038
			Ch. montanus	51	0.975	0.025
			Ch. montanus	52	0.959	0.041
			Ch. montanus	53	0.865	0.135	x
			Ch. montanus	54	0.952	0.048	x
			Ch. montanus	55	0.967	0.033
			Ch. montanus	56	0.977	0.023
			Ch. montanus	57	0.761	0.239	x	x
			Ch. montanus	58	0.971	0.029
			Ch. montanus	59	0.808	0.192	x
			Ch. montanus	60	0.961	0.039
			Ch. montanus	61	0.963	0.037
			Ch. montanus	62	0.958	0.042
			Ch. montanus	63	0.967	0.033
			Ch. montanus	64	0.98	0.02
			Ch. montanus	65	0.95	0.05
			Ch. montanus	66	0.951	0.049
			Ch. montanus	67	0.954	0.046
			Ch. montanus	68	0.967	0.033
			Ch. montanus	69	0.96	0.04
			Ch. montanus	70	0.965	0.035
			Ch. montanus	71	0.973	0.027
			Ch. montanus	72	0.927	0.073
			Ch. montanus	73	0.901	0.099
			Ch. montanus	74	0.95	0.05
			Ch. montanus	75	0.911	0.089
			Ch. montanus	76	0.975	0.025
			Ch. montanus	77	0.844	0.156	x
			Ch. montanus	78	0.958	0.042
			Ch. montanus	79	0.975	0.025
			Ch. montanus	80	0.973	0.027
			Ch. montanus	81	0.968	0.032
			Ch. montanus	82	0.972	0.028
			Ch. montanus	83	0.964	0.036
			Ch. montanus	84	0.97	0.03
			Ch. montanus	85	0.971	0.029
			Ch. montanus	86	0.962	0.038
			Ch. montanus	87	0.972	0.028
			Ch. montanus	88	0.974	0.026
			Ch. montanus	89	0.974	0.026
			Ch. montanus	90	0.926	0.074
			Ch. montanus	91	0.972	0.028
			Ch. montanus	92	0.975	0.025
			Ch. montanus	93	0.941	0.059
			Ch. montanus	94	0.959	0.041
			Ch. montanus	95	0.966	0.034
			Ch. montanus	96	0.954	0.046
			Ch. montanus	97	0.93	0.07
			Ch. montanus	98	0.903	0.097	x
			Ch. montanus	99	0.892	0.108	x
			Ch. montanus	100	0.968	0.032
			Ch. montanus	101	0.956	0.044
			Ch. montanus	102	0.971	0.029
			Ch. montanus	103	0.935	0.065
			Ch. montanus	104	0.974	0.026
			Ch. montanus	105	0.964	0.036
			Ch. montanus	106	0.959	0.041
			Ch. montanus	107	0.954	0.046
			Ch. montanus	108	0.816	0.184	x
			Ch. montanus	109	0.969	0.031
			Ch. montanus	110	0.967	0.033
			Ch. montanus	111	0.978	0.022
			Ch. montanus	112	0.962	0.038
			Ch. montanus	113	0.88	0.12	x
			Ch. montanus	114	0.977	0.023
			Ch. montanus	115	0.973	0.027
			Ch. montanus	116	0.964	0.036
			Ch. montanus	117	0.964	0.036
			Ch. montanus	118	0.963	0.037
			Ch. montanus	119	0.968	0.032
			Ch. montanus	120	0.973	0.027
			Ch. parallelus	121	0.06	0.94
			Ch. parallelus	122	0.04	0.96
			Ch. parallelus	123	0.032	0.968
			Ch. parallelus	124	0.028	0.972
			Ch. parallelus	125	0.125	0.875	x
			Ch. parallelus	126	0.03	0.97
			Ch. parallelus	127	0.029	0.971
			Ch. parallelus	128	0.11	0.89	x
			Ch. parallelus	129	0.026	0.974
			Ch. parallelus	130	0.031	0.969
			Ch. parallelus	131	0.046	0.954
			Ch. parallelus	132	0.027	0.973
			Ch. parallelus	133	0.221	0.779	x	x
			Ch. parallelus	134	0.022	0.978
			Ch. parallelus	135	0.061	0.939
			Ch. parallelus	136	0.032	0.968
			Ch. parallelus	137	0.048	0.952
			Ch. parallelus	138	0.035	0.965
			Ch. parallelus	139	0.037	0.963
			Ch. parallelus	140	0.045	0.955
			Ch. parallelus	141	0.107	0.893	x
			Ch. parallelus	142	0.062	0.938
			Ch. parallelus	143	0.039	0.961
			Ch. parallelus	144	0.035	0.965
			Ch. parallelus	145	0.119	0.881	x
			Ch. parallelus	146	0.059	0.941
			Ch. parallelus	147	0.023	0.977
			Ch. parallelus	148	0.108	0.892	x
			Ch. parallelus	149	0.134	0.866	x
			Ch. parallelus	150	0.033	0.967
			Ch. parallelus	151	0.04	0.96
			Ch. parallelus	152	0.045	0.955
			Ch. parallelus	153	0.168	0.832	x
			Ch. parallelus	154	0.032	0.968
			Ch. parallelus	155	0.022	0.978
			Ch. parallelus	156	0.085	0.915
			Ch. parallelus	157	0.03	0.97
			Ch. parallelus	158	0.025	0.975
			Ch. parallelus	159	0.036	0.964
			Ch. parallelus	160	0.082	0.918
			Ch. parallelus	161	0.061	0.939
			Ch. parallelus	162	0.249	0.751	x	x
			Ch. parallelus	163	0.035	0.965
			Ch. parallelus	164	0.025	0.975
			Ch. parallelus	165	0.029	0.971
			Ch. parallelus	166	0.094	0.906	x
			Ch. parallelus	167	0.022	0.978
			Ch. parallelus	168	0.049	0.951
			Ch. parallelus	169	0.046	0.954
			Ch. parallelus	170	0.03	0.97
			Ch. parallelus	171	0.068	0.932
			Ch. parallelus	172	0.042	0.958
			Ch. parallelus	173	0.083	0.917
			Ch. parallelus	174	0.028	0.972
			Ch. parallelus	175	0.079	0.921
			Ch. parallelus	176	0.075	0.925
			Ch. parallelus	177	0.032	0.968
			Ch. parallelus	178	0.037	0.963
			Ch. parallelus	179	0.058	0.942
			Ch. parallelus	180	0.039	0.961
			Ch. parallelus	181	0.052	0.948
			Ch. parallelus	182	0.089	0.911
			Ch. parallelus	183	0.029	0.971
			Ch. parallelus	184	0.371	0.629	x	x
			Ch. parallelus	185	0.047	0.953
			Ch. parallelus	186	0.038	0.962
			Ch. parallelus	187	0.133	0.867	x
			Ch. parallelus	188	0.047	0.953
			Ch. parallelus	189	0.025	0.975
			Ch. parallelus	190	0.04	0.96
			Ch. parallelus	191	0.031	0.969
			Ch. parallelus	192	0.033	0.967
			Ch. parallelus	193	0.046	0.954
			Ch. parallelus	194	0.111	0.889	x
			Ch. parallelus	195	0.087	0.913	x
			Ch. parallelus	196	0.037	0.963
			Ch. parallelus	197	0.068	0.932
			Ch. parallelus	198	0.022	0.978
			Ch. parallelus	199	0.037	0.963
			Ch. parallelus	200	0.031	0.969
			Ch. parallelus	201	0.228	0.772	x	x
			Ch. parallelus	202	0.088	0.912
			Ch. parallelus	203	0.175	0.825	x
			Ch. parallelus	204	0.093	0.907	x
			Ch. parallelus	205	0.048	0.952
			Ch. parallelus	206	0.046	0.954
			Ch. parallelus	207	0.023	0.977
			Ch. parallelus	208	0.088	0.912
			Ch. parallelus	209	0.032	0.968
			Ch. parallelus	210	0.053	0.947
			Ch. parallelus	211	0.189	0.811	x
			Ch. parallelus	212	0.037	0.963
			Ch. parallelus	213	0.031	0.969
			Ch. parallelus	214	0.041	0.959
			Ch. parallelus	215	0.044	0.956
			Ch. parallelus	216	0.075	0.925
			Ch. parallelus	217	0.073	0.927
			Ch. parallelus	218	0.042	0.958
			Ch. parallelus	219	0.064	0.936
			Ch. parallelus	220	0.044	0.956
			Ch. parallelus	221	0.023	0.977
			Ch. parallelus	222	0.116	0.884	x
			Ch. parallelus	223	0.03	0.97
			Ch. parallelus	224	0.089	0.911
			Ch. parallelus	225	0.034	0.966
			Ch. parallelus	226	0.036	0.964
			Ch. parallelus	227	0.083	0.917
			Ch. parallelus	228	0.026	0.974
			Ch. parallelus	229	0.059	0.941
			Ch. parallelus	230	0.06	0.94
			Ch. parallelus	231	0.094	0.906	x
			Ch. parallelus	232	0.047	0.953
			Ch. parallelus	233	0.183	0.817	x
			Ch. parallelus	234	0.036	0.964
			Ch. parallelus	235	0.033	0.967
			Ch. parallelus	236	0.031	0.969
			Ch. parallelus	237	0.056	0.944
			Ch. parallelus	238	0.104	0.896	x
			F1	239	0.252	0.748
			F1	240	0.459	0.541
			F1	241	0.464	0.536
			F1	242	0.488	0.512
			F1	243	0.639	0.361
			F1	244	0.509	0.491
			F1	245	0.72	0.28
			F1	246	0.453	0.547
			F1	247	0.235	0.765
			F1	248	0.665	0.335
			F1	249	0.331	0.669
			F1	250	0.528	0.472
			F1	251	0.461	0.539
			F1	252	0.542	0.458
			F1	253	0.555	0.445
			F1	254	0.295	0.705
			F1	255	0.624	0.376
			F1	256	0.54	0.46
			F1	257	0.651	0.349
			F1	258	0.61	0.39
			F1	259	0.552	0.448
			F1	260	0.514	0.486
			F1	261	0.694	0.306
			F1	262	0.476	0.524
			F1	263	0.639	0.361
			F1	264	0.469	0.531
			F1	265	0.616	0.384
			F1	266	0.529	0.471
			F1	267	0.423	0.577
			F1	268	0.686	0.314
			F1	269	0.499	0.501
			F1	270	0.456	0.544
			F1	271	0.519	0.481
			F1	272	0.656	0.344
			F1	273	0.327	0.673
			F1	274	0.314	0.686
			F1	275	0.298	0.702
			F1	276	0.611	0.389
			F1	277	0.379	0.621
			F1	278	0.61	0.39
			F1	279	0.753	0.247
			F1	280	0.378	0.622
			F1	281	0.489	0.511
			F1	282	0.358	0.642
			F1	283	0.639	0.361
			F1	284	0.281	0.719
			F1	285	0.426	0.574
			F1	286	0.388	0.612
			F1	287	0.442	0.558
			F1	288	0.616	0.384
			F1	289	0.504	0.496
			F1	290	0.38	0.62
			F1	291	0.61	0.39
			F1	292	0.543	0.457
			F1	293	0.764	0.236
			F1	294	0.868	0.132		x
			F1	295	0.372	0.628
			F1	296	0.451	0.549
			F1	297	0.697	0.303
			F1	298	0.486	0.514
			F1	299	0.409	0.591
			F1	300	0.489	0.511
			F1	301	0.501	0.499
			F1	302	0.53	0.47
			F1	303	0.419	0.581
			F1	304	0.597	0.403
			F1	305	0.453	0.547
			F1	306	0.493	0.507
			F1	307	0.514	0.486
			F1	308	0.446	0.554
			F1	309	0.636	0.364
			F1	310	0.556	0.444
			F1	311	0.581	0.419
			F1	312	0.462	0.538
			F1	313	0.581	0.419
			F1	314	0.299	0.701
			F1	315	0.747	0.253
			F1	316	0.671	0.329
			F1	317	0.636	0.364
			F1	318	0.395	0.605
			F1	319	0.468	0.532
			F1	320	0.747	0.253
			F1	321	0.386	0.614
			F1	322	0.513	0.487
			F1	323	0.699	0.301
			F1	324	0.801	0.199		x
			F1	325	0.501	0.499
			F1	326	0.53	0.47
			F1	327	0.557	0.443
			F1	328	0.294	0.706
			F1	329	0.528	0.472
			F1	330	0.452	0.548
			F1	331	0.733	0.267
			F1	332	0.699	0.301
			F1	333	0.407	0.593
			F1	334	0.509	0.491
			F1	335	0.355	0.645
			F1	336	0.481	0.519
			F1	337	0.515	0.485
			F1	338	0.459	0.541
			F1	339	0.456	0.544
			F1	340	0.598	0.402
			F1	341	0.778	0.222
			F1	342	0.328	0.672
			F1	343	0.546	0.454
			F1	344	0.751	0.249
			F1	345	0.293	0.707
			F1	346	0.513	0.487
			F1	347	0.522	0.478
			F1	348	0.499	0.501
			F1	349	0.449	0.551
			F1	350	0.874	0.126		x
			F1	351	0.321	0.679
			F1	352	0.453	0.547
			F1	353	0.592	0.408
			F1	354	0.468	0.532
			F1	355	0.562	0.438
			F1	356	0.399	0.601
			F1	357	0.613	0.387
			F1	358	0.418	0.582
			F1	359	0.81	0.19		x
			F1	360	0.568	0.432
			F1	361	0.338	0.662
			F1	362	0.487	0.513
			F1	363	0.544	0.456
			F1	364	0.629	0.371
			F1	365	0.708	0.292
			F1	366	0.419	0.581
			F1	367	0.354	0.646
			F1	368	0.335	0.665
			F1	369	0.589	0.411
			F1	370	0.519	0.481
			F1	371	0.576	0.424
			F1	372	0.673	0.327
			F1	373	0.407	0.593
			F1	374	0.589	0.411
			F1	375	0.521	0.479
			F1	376	0.77	0.23
			F1	377	0.405	0.595
			F1	378	0.562	0.438
			F1	379	0.601	0.399
			F1	380	0.461	0.539
			F1	381	0.744	0.256
			F1	382	0.513	0.487
			F1	383	0.49	0.51
			F1	384	0.662	0.338
			F1	385	0.367	0.633
			F1	386	0.616	0.384
			F1	387	0.228	0.772
			F1	388	0.401	0.599
			F1	389	0.415	0.585
			F1	390	0.729	0.271
			F1	391	0.691	0.309
			F1	392	0.427	0.573
			F1	393	0.499	0.501
			F1	394	0.439	0.561
			F1	395	0.617	0.383
			F1	396	0.712	0.288
			F1	397	0.588	0.412
			F1	398	0.363	0.637
			F1	399	0.663	0.337
			F1	400	0.74	0.26
			F1	401	0.55	0.45
			F1	402	0.524	0.476
			F1	403	0.582	0.418
			F1	404	0.29	0.71
			F1	405	0.271	0.729
			F1	406	0.501	0.499
			F1	407	0.344	0.656
			F1	408	0.659	0.341
			F1	409	0.808	0.192		x
			F1	410	0.254	0.746
			F1	411	0.502	0.498
			F1	412	0.398	0.602
			F1	413	0.469	0.531
			F1	414	0.634	0.366
			F1	415	0.586	0.414
			F1	416	0.484	0.516
			F1	417	0.068	0.932	x	x
			F1	418	0.159	0.841		x
			F1	419	0.282	0.718
			F1	420	0.349	0.651
			F1	421	0.234	0.766
			F1	422	0.357	0.643
			F1	423	0.512	0.488
			F1	424	0.478	0.522
			F1	425	0.5	0.5
			F1	426	0.424	0.576
			F1	427	0.16	0.84		x
			F1	428	0.404	0.596
			F1	429	0.643	0.357
			F1	430	0.421	0.579
			F1	431	0.538	0.462
			F1	432	0.548	0.452
			F1	433	0.766	0.234
			F1	434	0.515	0.485
			F1	435	0.752	0.248
			F1	436	0.414	0.586
			F1	437	0.549	0.451
			F1	438	0.5	0.5
			F2	439	0.487	0.513
			F2	440	0.552	0.448
			F2	441	0.693	0.307
			F2	442	0.641	0.359
			F2	443	0.087	0.913	x	x
			F2	444	0.433	0.567
			F2	445	0.454	0.546
			F2	446	0.464	0.536
			F2	447	0.384	0.616
			F2	448	0.309	0.691
			F2	449	0.374	0.626
			F2	450	0.45	0.55
			F2	451	0.665	0.335
			F2	452	0.442	0.558
			F2	453	0.515	0.485
			F2	454	0.887	0.113		x
			F2	455	0.584	0.416
			F2	456	0.82	0.18		x
			F2	457	0.382	0.618
			F2	458	0.308	0.692
			F2	459	0.504	0.496
			F2	460	0.36	0.64
			F2	461	0.04	0.96	x	x
			F2	462	0.675	0.325
			F2	463	0.672	0.328
			F2	464	0.186	0.814		x
			F2	465	0.287	0.713
			F2	466	0.744	0.256
			F2	467	0.556	0.444
			F2	468	0.345	0.655
			F2	469	0.602	0.398
			F2	470	0.283	0.717
			F2	471	0.642	0.358
			F2	472	0.654	0.346
			F2	473	0.388	0.612
			F2	474	0.483	0.517
			F2	475	0.387	0.613
			F2	476	0.71	0.29
			F2	477	0.286	0.714
			F2	478	0.678	0.322
			F2	479	0.633	0.367
			F2	480	0.379	0.621
			F2	481	0.284	0.716
			F2	482	0.788	0.212
			F2	483	0.38	0.62
			F2	484	0.527	0.473
			F2	485	0.508	0.492
			F2	486	0.183	0.817		x
			F2	487	0.279	0.721
			F2	488	0.342	0.658
			F2	489	0.453	0.547
			F2	490	0.176	0.824		x
			F2	491	0.748	0.252
			F2	492	0.27	0.73
			F2	493	0.448	0.552
			F2	494	0.444	0.556
			F2	495	0.593	0.407
			F2	496	0.493	0.507
			F2	497	0.484	0.516
			F2	498	0.488	0.512
			F2	499	0.519	0.481
			F2	500	0.709	0.291
			F2	501	0.287	0.713
			F2	502	0.58	0.42
			F2	503	0.727	0.273
			F2	504	0.653	0.347
			F2	505	0.893	0.107		x
			F2	506	0.68	0.32
			F2	507	0.514	0.486
			F2	508	0.71	0.29
			F2	509	0.499	0.501
			F2	510	0.591	0.409
			F2	511	0.574	0.426
			F2	512	0.846	0.154		x
			F2	513	0.389	0.611
			F2	514	0.473	0.527
			F2	515	0.754	0.246
			F2	516	0.617	0.383
			F2	517	0.373	0.627
			F2	518	0.462	0.538
			F2	519	0.139	0.861		x
			F2	520	0.417	0.583
			F2	521	0.257	0.743
			F2	522	0.371	0.629
			F2	523	0.577	0.423
			F2	524	0.437	0.563
			F2	525	0.355	0.645
			F2	526	0.598	0.402
			F2	527	0.736	0.264
			F2	528	0.281	0.719
			F2	529	0.458	0.542
			F2	530	0.383	0.617
			F2	531	0.457	0.543
			F2	532	0.727	0.273
			F2	533	0.4	0.6
			F2	534	0.663	0.337
			F2	535	0.825	0.175		x
			F2	536	0.19	0.81		x
			F2	537	0.356	0.644
			F2	538	0.442	0.558
			F2	539	0.262	0.738
			F2	540	0.778	0.222
			F2	541	0.215	0.785
			F2	542	0.547	0.453
			F2	543	0.751	0.249
			F2	544	0.548	0.452
			F2	545	0.592	0.408
			F2	546	0.621	0.379
			F2	547	0.601	0.399
			F2	548	0.543	0.457
			F2	549	0.248	0.752
			F2	550	0.382	0.618
			F2	551	0.582	0.418
			F2	552	0.696	0.304
			F2	553	0.484	0.516
			F2	554	0.577	0.423
			F2	555	0.845	0.155		x
			F2	556	0.406	0.594
			F2	557	0.655	0.345
			F2	558	0.312	0.688
			F2	559	0.739	0.261
			F2	560	0.471	0.529
			F2	561	0.418	0.582
			F2	562	0.755	0.245
			F2	563	0.487	0.513
			F2	564	0.415	0.585
			F2	565	0.105	0.895		x
			F2	566	0.317	0.683
			F2	567	0.625	0.375
			F2	568	0.243	0.757
			F2	569	0.408	0.592
			F2	570	0.629	0.371
			F2	571	0.693	0.307
			F2	572	0.359	0.641
			F2	573	0.376	0.624
			F2	574	0.793	0.207
			F2	575	0.452	0.548
			F2	576	0.303	0.697
			F2	577	0.56	0.44
			F2	578	0.422	0.578
			F2	579	0.255	0.745
			F2	580	0.7	0.3
			F2	581	0.462	0.538
			F2	582	0.592	0.408
			F2	583	0.597	0.403
			F2	584	0.687	0.313
			F2	585	0.433	0.567
			F2	586	0.452	0.548
			F2	587	0.267	0.733
			F2	588	0.605	0.395
			F2	589	0.428	0.572
			F2	590	0.462	0.538
			F2	591	0.378	0.622
			F2	592	0.758	0.242
			F2	593	0.503	0.497
			F2	594	0.353	0.647
			F2	595	0.394	0.606
			F2	596	0.574	0.426
			F2	597	0.415	0.585
			F2	598	0.467	0.533
			F2	599	0.41	0.59
			F2	600	0.283	0.717
			F2	601	0.529	0.471
			F2	602	0.359	0.641
			F2	603	0.113	0.887		x
			F2	604	0.542	0.458
			F2	605	0.616	0.384
			F2	606	0.199	0.801		x
			F2	607	0.488	0.512
			F2	608	0.322	0.678
			F2	609	0.61	0.39
			F2	610	0.511	0.489
			F2	611	0.688	0.312
			F2	612	0.352	0.648
			F2	613	0.445	0.555
			F2	614	0.291	0.709
			F2	615	0.427	0.573
			F2	616	0.398	0.602
			F2	617	0.385	0.615
			F2	618	0.493	0.507
			F2	619	0.624	0.376
			F2	620	0.203	0.797
			F2	621	0.669	0.331
			F2	622	0.525	0.475
			F2	623	0.34	0.66
			F2	624	0.626	0.374
			F2	625	0.399	0.601
			F2	626	0.607	0.393
			F2	627	0.511	0.489
			F2	628	0.142	0.858		x
			F2	629	0.092	0.908		x
			F2	630	0.553	0.447
			F2	631	0.091	0.909		x
			F2	632	0.693	0.307
			F2	633	0.397	0.603
			F2	634	0.408	0.592
			F2	635	0.454	0.546
			F2	636	0.132	0.868		x
			F2	637	0.264	0.736
			F2	638	0.412	0.588
			Bcrossmon	639	0.449	0.551
			Bcrossmon	640	0.745	0.255
			Bcrossmon	641	0.234	0.766
			Bcrossmon	642	0.68	0.32
			Bcrossmon	643	0.777	0.223
			Bcrossmon	644	0.529	0.471
			Bcrossmon	645	0.655	0.345
			Bcrossmon	646	0.708	0.292
			Bcrossmon	647	0.473	0.527
			Bcrossmon	648	0.85	0.15
			Bcrossmon	649	0.677	0.323
			Bcrossmon	650	0.946	0.054	x	x
			Bcrossmon	651	0.874	0.126		x
			Bcrossmon	652	0.904	0.096		x
			Bcrossmon	653	0.789	0.211
			Bcrossmon	654	0.689	0.311
			Bcrossmon	655	0.678	0.322
			Bcrossmon	656	0.959	0.041	x	x
			Bcrossmon	657	0.696	0.304
			Bcrossmon	658	0.89	0.11		x
			Bcrossmon	659	0.659	0.341
			Bcrossmon	660	0.866	0.134		x
			Bcrossmon	661	0.748	0.252
			Bcrossmon	662	0.714	0.286
			Bcrossmon	663	0.741	0.259
			Bcrossmon	664	0.948	0.052	x	x
			Bcrossmon	665	0.692	0.308
			Bcrossmon	666	0.546	0.454
			Bcrossmon	667	0.581	0.419
			Bcrossmon	668	0.969	0.031	x	x
			Bcrossmon	669	0.791	0.209
			Bcrossmon	670	0.894	0.106		x
			Bcrossmon	671	0.928	0.072	x	x
			Bcrossmon	672	0.935	0.065	x	x
			Bcrossmon	673	0.893	0.107		x
			Bcrossmon	674	0.707	0.293
			Bcrossmon	675	0.853	0.147		x
			Bcrossmon	676	0.69	0.31
			Bcrossmon	677	0.845	0.155		x
			Bcrossmon	678	0.954	0.046	x	x
			Bcrossmon	679	0.759	0.241
			Bcrossmon	680	0.741	0.259
			Bcrossmon	681	0.734	0.266
			Bcrossmon	682	0.599	0.401
			Bcrossmon	683	0.938	0.062	x	x
			Bcrossmon	684	0.841	0.159		x
			Bcrossmon	685	0.87	0.13		x
			Bcrossmon	686	0.441	0.559
			Bcrossmon	687	0.624	0.376
			Bcrossmon	688	0.458	0.542
			Bcrossmon	689	0.854	0.146		x
			Bcrossmon	690	0.874	0.126		x
			Bcrossmon	691	0.713	0.287
			Bcrossmon	692	0.881	0.119		x
			Bcrossmon	693	0.785	0.215
			Bcrossmon	694	0.695	0.305
			Bcrossmon	695	0.75	0.25
			Bcrossmon	696	0.63	0.37
			Bcrossmon	697	0.913	0.087	x	x
			Bcrossmon	698	0.614	0.386
			Bcrossmon	699	0.442	0.558
			Bcrossmon	700	0.908	0.092	x	x
			Bcrossmon	701	0.847	0.153		x
			Bcrossmon	702	0.808	0.192		x
			Bcrossmon	703	0.943	0.057	x	x
			Bcrossmon	704	0.495	0.505
			Bcrossmon	705	0.835	0.165		x
			Bcrossmon	706	0.888	0.112		x
			Bcrossmon	707	0.891	0.109		x
			Bcrossmon	708	0.513	0.487
			Bcrossmon	709	0.682	0.318
			Bcrossmon	710	0.582	0.418
			Bcrossmon	711	0.362	0.638
			Bcrossmon	712	0.572	0.428
			Bcrossmon	713	0.759	0.241
			Bcrossmon	714	0.565	0.435
			Bcrossmon	715	0.521	0.479
			Bcrossmon	716	0.757	0.243
			Bcrossmon	717	0.848	0.152		x
			Bcrossmon	718	0.968	0.032	x	x
			Bcrossmon	719	0.722	0.278
			Bcrossmon	720	0.714	0.286
			Bcrossmon	721	0.692	0.308
			Bcrossmon	722	0.939	0.061	x	x
			Bcrossmon	723	0.507	0.493
			Bcrossmon	724	0.541	0.459
			Bcrossmon	725	0.798	0.202
			Bcrossmon	726	0.828	0.172		x
			Bcrossmon	727	0.859	0.141		x
			Bcrossmon	728	0.834	0.166		x
			Bcrossmon	729	0.744	0.256
			Bcrossmon	730	0.839	0.161		x
			Bcrossmon	731	0.874	0.126		x
			Bcrossmon	732	0.54	0.46
			Bcrossmon	733	0.955	0.045	x	x
			Bcrossmon	734	0.645	0.355
			Bcrossmon	735	0.813	0.187		x
			Bcrossmon	736	0.769	0.231
			Bcrossmon	737	0.949	0.051	x	x
			Bcrossmon	738	0.868	0.132		x
			Bcrossmon	739	0.779	0.221
			Bcrossmon	740	0.912	0.088	x	x
			Bcrossmon	741	0.93	0.07		x
			Bcrossmon	742	0.769	0.231
			Bcrossmon	743	0.915	0.085	x	x
			Bcrossmon	744	0.874	0.126		x
			Bcrossmon	745	0.844	0.156		x
			Bcrossmon	746	0.692	0.308
			Bcrossmon	747	0.773	0.227
			Bcrossmon	748	0.95	0.05	x	x
			Bcrossmon	749	0.749	0.251
			Bcrossmon	750	0.596	0.404
			Bcrossmon	751	0.58	0.42
			Bcrossmon	752	0.907	0.093	x	x
			Bcrossmon	753	0.602	0.398
			Bcrossmon	754	0.585	0.415
			Bcrossmon	755	0.868	0.132		x
			Bcrossmon	756	0.771	0.229
			Bcrossmon	757	0.822	0.178		x
			Bcrossmon	758	0.666	0.334
			Bcrossmon	759	0.658	0.342
			Bcrossmon	760	0.647	0.353
			Bcrossmon	761	0.821	0.179		x
			Bcrossmon	762	0.7	0.3
			Bcrossmon	763	0.922	0.078	x	x
			Bcrossmon	764	0.637	0.363
			Bcrossmon	765	0.732	0.268
			Bcrossmon	766	0.698	0.302
			Bcrossmon	767	0.668	0.332
			Bcrossmon	768	0.842	0.158		x
			Bcrossmon	769	0.647	0.353
			Bcrossmon	770	0.883	0.117		x
			Bcrossmon	771	0.405	0.595
			Bcrossmon	772	0.723	0.277
			Bcrossmon	773	0.928	0.072	x	x
			Bcrossmon	774	0.744	0.256
			Bcrossmon	775	0.733	0.267
			Bcrossmon	776	0.775	0.225
			Bcrossmon	777	0.807	0.193
			Bcrossmon	778	0.685	0.315
			Bcrossmon	779	0.94	0.06	x	x
			Bcrossmon	780	0.643	0.357
			Bcrossmon	781	0.911	0.089	x	x
			Bcrossmon	782	0.734	0.266
			Bcrossmon	783	0.936	0.064	x	x
			Bcrossmon	784	0.285	0.715
			Bcrossmon	785	0.749	0.251
			Bcrossmon	786	0.788	0.212
			Bcrossmon	787	0.752	0.248
			Bcrossmon	788	0.537	0.463
			Bcrossmon	789	0.772	0.228
			Bcrossmon	790	0.851	0.149		x
			Bcrossmon	791	0.653	0.347
			Bcrossmon	792	0.933	0.067	x	x
			Bcrossmon	793	0.751	0.249
			Bcrossmon	794	0.58	0.42
			Bcrossmon	795	0.613	0.387
			Bcrossmon	796	0.616	0.384
			Bcrossmon	797	0.83	0.17		x
			Bcrossmon	798	0.692	0.308
			Bcrossmon	799	0.592	0.408
			Bcrossmon	800	0.657	0.343
			Bcrossmon	801	0.86	0.14		x
			Bcrossmon	802	0.737	0.263
			Bcrossmon	803	0.726	0.274
			Bcrossmon	804	0.56	0.44
			Bcrossmon	805	0.864	0.136		x
			Bcrossmon	806	0.95	0.05	x	x
			Bcrossmon	807	0.838	0.162		x
			Bcrossmon	808	0.762	0.238
			Bcrossmon	809	0.846	0.154		x
			Bcrossmon	810	0.647	0.353
			Bcrossmon	811	0.608	0.392
			Bcrossmon	812	0.752	0.248
			Bcrossmon	813	0.457	0.543
			Bcrossmon	814	0.685	0.315
			Bcrossmon	815	0.727	0.273
			Bcrossmon	816	0.773	0.227
			Bcrossmon	817	0.805	0.195		x
			Bcrossmon	818	0.622	0.378
			Bcrossmon	819	0.745	0.255
			Bcrossmon	820	0.619	0.381
			Bcrossmon	821	0.915	0.085	x	x
			Bcrossmon	822	0.91	0.09		x
			Bcrossmon	823	0.682	0.318
			Bcrossmon	824	0.763	0.237
			Bcrossmon	825	0.722	0.278
			Bcrossmon	826	0.588	0.412
			Bcrossmon	827	0.716	0.284
			Bcrossmon	828	0.964	0.036	x	x
			Bcrossmon	829	0.966	0.034	x	x
			Bcrossmon	830	0.963	0.037	x	x
			Bcrossmon	831	0.858	0.142		x
			Bcrossmon	832	0.862	0.138		x
			Bcrossmon	833	0.622	0.378
			Bcrossmon	834	0.964	0.036	x	x
			Bcrossmon	835	0.638	0.362
			Bcrossmon	836	0.91	0.09	x	x
			Bcrossmon	837	0.963	0.037	x	x
			Bcrossmon	838	0.94	0.06	x	x
			Bcrosspara	839	0.183	0.817		x
			Bcrosspara	840	0.268	0.732
			Bcrosspara	841	0.284	0.716
			Bcrosspara	842	0.093	0.907	x	x
			Bcrosspara	843	0.069	0.931	x	x
			Bcrosspara	844	0.084	0.916	x	x
			Bcrosspara	845	0.42	0.58
			Bcrosspara	846	0.187	0.813		x
			Bcrosspara	847	0.178	0.822		x
			Bcrosspara	848	0.471	0.529
			Bcrosspara	849	0.391	0.609
			Bcrosspara	850	0.337	0.663
			Bcrosspara	851	0.208	0.792
			Bcrosspara	852	0.076	0.924	x	x
			Bcrosspara	853	0.348	0.652
			Bcrosspara	854	0.096	0.904	x	x
			Bcrosspara	855	0.205	0.795
			Bcrosspara	856	0.041	0.959	x	x
			Bcrosspara	857	0.077	0.923	x	x
			Bcrosspara	858	0.255	0.745
			Bcrosspara	859	0.415	0.585
			Bcrosspara	860	0.505	0.495
			Bcrosspara	861	0.214	0.786
			Bcrosspara	862	0.099	0.901	x	x
			Bcrosspara	863	0.266	0.734
			Bcrosspara	864	0.219	0.781
			Bcrosspara	865	0.144	0.856		x
			Bcrosspara	866	0.465	0.535
			Bcrosspara	867	0.151	0.849		x
			Bcrosspara	868	0.211	0.789
			Bcrosspara	869	0.375	0.625
			Bcrosspara	870	0.306	0.694
			Bcrosspara	871	0.195	0.805		x
			Bcrosspara	872	0.324	0.676
			Bcrosspara	873	0.146	0.854		x
			Bcrosspara	874	0.257	0.743
			Bcrosspara	875	0.119	0.881		x
			Bcrosspara	876	0.102	0.898		x
			Bcrosspara	877	0.298	0.702
			Bcrosspara	878	0.033	0.967	x	x
			Bcrosspara	879	0.121	0.879		x
			Bcrosspara	880	0.1	0.9		x
			Bcrosspara	881	0.252	0.748
			Bcrosspara	882	0.335	0.665
			Bcrosspara	883	0.096	0.904		x
			Bcrosspara	884	0.062	0.938	x	x
			Bcrosspara	885	0.153	0.847
			Bcrosspara	886	0.254	0.746
			Bcrosspara	887	0.409	0.591
			Bcrosspara	888	0.094	0.906		x
			Bcrosspara	889	0.07	0.93		x
			Bcrosspara	890	0.422	0.578
			Bcrosspara	891	0.194	0.806		x
			Bcrosspara	892	0.27	0.73
			Bcrosspara	893	0.086	0.914	x	x
			Bcrosspara	894	0.145	0.855		x
			Bcrosspara	895	0.148	0.852		x
			Bcrosspara	896	0.277	0.723
			Bcrosspara	897	0.205	0.795
			Bcrosspara	898	0.403	0.597
			Bcrosspara	899	0.086	0.914	x	x
			Bcrosspara	900	0.134	0.866		x
			Bcrosspara	901	0.349	0.651
			Bcrosspara	902	0.166	0.834		x
			Bcrosspara	903	0.133	0.867		x
			Bcrosspara	904	0.122	0.878		x
			Bcrosspara	905	0.348	0.652
			Bcrosspara	906	0.052	0.948	x	x
			Bcrosspara	907	0.334	0.666
			Bcrosspara	908	0.209	0.791
			Bcrosspara	909	0.284	0.716
			Bcrosspara	910	0.055	0.945	x	x
			Bcrosspara	911	0.221	0.779
			Bcrosspara	912	0.127	0.873		x
			Bcrosspara	913	0.234	0.766
			Bcrosspara	914	0.032	0.968	x	x
			Bcrosspara	915	0.411	0.589
			Bcrosspara	916	0.569	0.431
			Bcrosspara	917	0.29	0.71
			Bcrosspara	918	0.125	0.875		x
			Bcrosspara	919	0.043	0.957	x	x
			Bcrosspara	920	0.253	0.747
			Bcrosspara	921	0.224	0.776
			Bcrosspara	922	0.409	0.591
			Bcrosspara	923	0.198	0.802		x
			Bcrosspara	924	0.173	0.827		x
			Bcrosspara	925	0.139	0.861		x
			Bcrosspara	926	0.093	0.907		x
			Bcrosspara	927	0.289	0.711
			Bcrosspara	928	0.057	0.943	x	x
			Bcrosspara	929	0.044	0.956	x	x
			Bcrosspara	930	0.132	0.868		x
			Bcrosspara	931	0.191	0.809		x
			Bcrosspara	932	0.234	0.766
			Bcrosspara	933	0.33	0.67
			Bcrosspara	934	0.248	0.752
			Bcrosspara	935	0.171	0.829		x
			Bcrosspara	936	0.055	0.945	x	x
			Bcrosspara	937	0.304	0.696
			Bcrosspara	938	0.267	0.733
			Bcrosspara	939	0.266	0.734
			Bcrosspara	940	0.133	0.867		x
			Bcrosspara	941	0.096	0.904		x
			Bcrosspara	942	0.342	0.658
			Bcrosspara	943	0.133	0.867		x
			Bcrosspara	944	0.208	0.792
			Bcrosspara	945	0.288	0.712
			Bcrosspara	946	0.224	0.776
			Bcrosspara	947	0.214	0.786
			Bcrosspara	948	0.305	0.695
			Bcrosspara	949	0.172	0.828		x
			Bcrosspara	950	0.18	0.82		x
			Bcrosspara	951	0.2	0.8
			Bcrosspara	952	0.18	0.82		x
			Bcrosspara	953	0.131	0.869		x
			Bcrosspara	954	0.351	0.649
			Bcrosspara	955	0.085	0.915	x	x
			Bcrosspara	956	0.13	0.87		x
			Bcrosspara	957	0.096	0.904		x
			Bcrosspara	958	0.038	0.962	x	x
			Bcrosspara	959	0.042	0.958	x	x
			Bcrosspara	960	0.15	0.85		x
			Bcrosspara	961	0.223	0.777
			Bcrosspara	962	0.158	0.842		x
			Bcrosspara	963	0.115	0.885		x
			Bcrosspara	964	0.162	0.838		x
			Bcrosspara	965	0.337	0.663
			Bcrosspara	966	0.147	0.853		x
			Bcrosspara	967	0.243	0.757
			Bcrosspara	968	0.094	0.906		x
			Bcrosspara	969	0.331	0.669
			Bcrosspara	970	0.078	0.922	x	x
			Bcrosspara	971	0.213	0.787
			Bcrosspara	972	0.346	0.654
			Bcrosspara	973	0.618	0.382
			Bcrosspara	974	0.136	0.864		x
			Bcrosspara	975	0.495	0.505
			Bcrosspara	976	0.073	0.927	x	x
			Bcrosspara	977	0.764	0.236
			Bcrosspara	978	0.505	0.495
			Bcrosspara	979	0.072	0.928	x	x
			Bcrosspara	980	0.325	0.675
			Bcrosspara	981	0.287	0.713
			Bcrosspara	982	0.312	0.688
			Bcrosspara	983	0.23	0.77
			Bcrosspara	984	0.076	0.924	x	x
			Bcrosspara	985	0.143	0.857		x
			Bcrosspara	986	0.337	0.663
			Bcrosspara	987	0.116	0.884		x
			Bcrosspara	988	0.298	0.702
			Bcrosspara	989	0.082	0.918	x	x
			Bcrosspara	990	0.671	0.329
			Bcrosspara	991	0.386	0.614
			Bcrosspara	992	0.03	0.97	x	x
			Bcrosspara	993	0.42	0.58
			Bcrosspara	994	0.487	0.513
			Bcrosspara	995	0.202	0.798
			Bcrosspara	996	0.333	0.667
			Bcrosspara	997	0.328	0.672
			Bcrosspara	998	0.041	0.959	x	x
			Bcrosspara	999	0.363	0.637
			Bcrosspara	1000	0.025	0.975	x	x
			Bcrosspara	1001	0.267	0.733
			Bcrosspara	1002	0.191	0.809		x
			Bcrosspara	1003	0.067	0.933	x	x
			Bcrosspara	1004	0.053	0.947	x	x
			Bcrosspara	1005	0.171	0.829		x
			Bcrosspara	1006	0.269	0.731
			Bcrosspara	1007	0.107	0.893		x
			Bcrosspara	1008	0.175	0.825		x
			Bcrosspara	1009	0.271	0.729
			Bcrosspara	1010	0.159	0.841		x
			Bcrosspara	1011	0.196	0.804		x
			Bcrosspara	1012	0.218	0.782
			Bcrosspara	1013	0.157	0.843		x
			Bcrosspara	1014	0.418	0.582
			Bcrosspara	1015	0.277	0.723
			Bcrosspara	1016	0.151	0.849		x
			Bcrosspara	1017	0.425	0.575
			Bcrosspara	1018	0.153	0.847		x
			Bcrosspara	1019	0.131	0.869		x
			Bcrosspara	1020	0.233	0.767
			Bcrosspara	1021	0.374	0.626
			Bcrosspara	1022	0.799	0.201
			Bcrosspara	1023	0.226	0.774
			Bcrosspara	1024	0.636	0.364
			Bcrosspara	1025	0.315	0.685
			Bcrosspara	1026	0.229	0.771
			Bcrosspara	1027	0.446	0.554
			Bcrosspara	1028	0.076	0.924	x	x
			Bcrosspara	1029	0.167	0.833		x
			Bcrosspara	1030	0.041	0.959	x	x
			Bcrosspara	1031	0.127	0.873		x
			Bcrosspara	1032	0.414	0.586
			Bcrosspara	1033	0.198	0.802		x
			Bcrosspara	1034	0.339	0.661
			Bcrosspara	1035	0.375	0.625
			Bcrosspara	1036	0.312	0.688
			Bcrosspara	1037	0.108	0.892		x
			Bcrosspara	1038	0.203	0.797

## Sheet: Comparison
Comparison of all three programs
Simulated data set						Threshold q = 0.91		Threshold q = 0.8
		adegenet		NewHybrids		STRUCTURE		STRUCTURE
Category	Sample size	mis assigned	%	mis assigned	%	mis assigned	%	mis assigned	%
Hybrid	800	45	5.625	23	2.875	71	8.9	184	23
F1	200	0	0	0	0	1	0.5	8	4
F2	200	1	0.5	0	0	2	1	20	10
Bmon	200	24	12	14	7	34	17	78	39
Bpara	200	20	10	9	4.5	34	17	78	39
Purebred	238	92	38.6555	82	34.4538	40	16.8	5	2.1
Total	1138	137	12.0387	105	10.1156	111	10.7	189	18.2
Correct assignment			88		89.9		89.3		81.8
hybrids assigned to the wrong hybrid class		294	39	246	34
