# Supplementary material for: Wide prevalence of hybridization in two sympatric grasshopper species may be shaped by their relative abundances
Source: BMC Evol Biol. 2015 Sep 16;15:191. doi: 10.1186/s12862-015-0460-8 (PMC4573947; doi:10.1186/s12862-015-0460-8)
Supplement: Additional file 3: — Hybrid detection (conservative and relaxed), hybridization rate and assignment to the different hybrid classes (F1, F2, backcrosses with ach parental species) in the 16 sampled populations using the three programs adegenet, NewHybrids and STRUCTURE (q value: 0.2–0.8 and 0.09–0.91). (XLSX 162 kb) [file 12862_2015_460_MOESM3_ESM.xlsx]

## Sheet: Assignment all 3 programs
	Population	Newhybrid								Structure mit simulierten Daten			Adegenet		all 3	2 programs	1 program
										q value 0.2-0.8					conservative	relaxed	very uncertain
		montanus	parallelus	F1	F2	Bmon	Bcross parallelus	gesamt Hybrid		montanus	parallelus
1	Siesbach	0.99872	0	0	0.00075	0.00053	0	0.00128		0.968	0.032		1
2	Siesbach	0.99835	0	0	0.00102	0.00063	0	0.00165		0.963	0.037		1
3	Siesbach	0.99975	0	0	8e-05	0.00017	0	0.00025		0.974	0.026		1
4	Siesbach	0.99989	0	0	2e-05	9e-05	0	0.00011		0.979	0.021		1
5	Siesbach	0.99977	0	0	7e-05	0.00016	0	0.00023		0.979	0.021		1
6	Siesbach	0.08599	0	0	0.91049	0.00335	0.00016	0.914	Hybrid	0.776	0.224	Hybrid	1		mon	Hybrid	Hybrid
7	Siesbach	0.99118	0	0	0.00647	0.00235	0	0.00882		0.951	0.049		1
8	Siesbach	0	0.0002	0	0.99758	1e-05	0.0022	0.99979	Hybrid	0.493	0.507	Hybrid	3	Hybrid	Hybrid	Hybrid	Hybrid
9	Siesbach	0.99874	0	0	0.00076	0.0005	0	0.00126		0.967	0.033		1
10	Siesbach	0.99981	0	0	5e-05	0.00013	0	0.00018		0.976	0.024		1
11	Siesbach	0.99876	0	0	0.00072	0.00052	0	0.00124		0.961	0.039		1
12	Siesbach	0.99904	0	0	0.00052	0.00045	0	0.00097		0.967	0.033		1
13	Siesbach	0	0.00089	0	0.8201	0	0.179	0.9991	Hybrid	0.352	0.648	Hybrid	3	Hybrid	Hybrid	Hybrid	Hybrid
14	Siesbach	0.99871	0	0	0.00058	0.00071	0	0.00129		0.971	0.029		1
15	Siesbach	0.99869	0	0	0.00055	0.00076	0	0.00131		0.971	0.029		1
16	Siesbach	0.99932	0	0	0.00033	0.00035	0	0.00068		0.976	0.024		1
17	Siesbach	0.99936	0	0	0.00031	0.00033	0	0.00064		0.966	0.034		1
18	Siesbach	0.99664	0	0	0.00199	0.00137	0	0.00336		0.962	0.038		1
19	Siesbach	0.99727	0	0	0.00179	0.00094	0	0.00273		0.968	0.032		1
20	Siesbach	0.99184	0	0	0.00562	0.00254	0	0.00816		0.938	0.062		1
21	Siesbach	0.99964	0	0	0.00014	0.00022	0	0.00036		0.971	0.029		1
22	Siesbach	0.99908	0	0	0.0005	0.00041	0	0.00091		0.968	0.032		1
23	Siesbach	0.97736	0	0	0.02021	0.00243	0	0.02264		0.895	0.105		1
24	Siesbach	0.99795	0	0	0.00139	0.00067	0	0.00206		0.959	0.041		1
25	Siesbach	0.99949	0	0	0.00024	0.00027	0	0.00051		0.963	0.037		1
26	Siesbach	0.99978	0	0	7e-05	0.00015	0	0.00022		0.977	0.023		1
27	Siesbach	0.99017	0	0	0.00809	0.00172	1e-05	0.00982		0.952	0.048		1
28	Siesbach	0.99551	0	0	0.00324	0.00125	0	0.00449		0.961	0.039		1
29	Siesbach	0.76481	0	1e-05	0.22303	0.01207	8e-05	0.23519		0.942	0.058		1
30	Siesbach	0.99954	0	0	0.00019	0.00027	0	0.00046		0.973	0.027		1
31	Siesbach	0.98783	0	0	0.00939	0.00278	0	0.01217		0.949	0.051		1
32	Siesbach	0.99959	0	0	0.00016	0.00026	0	0.00042		0.974	0.026		1
33	Siesbach	0.99749	0	0	0.00137	0.00114	0	0.00251		0.97	0.03		1
34	Siesbach	0.99889	0	0	0.00063	0.00048	0	0.00111		0.958	0.042		1
35	Siesbach	0.99967	0	0	0.00012	0.00022	0	0.00034		0.976	0.024		1
36	Siesbach	0.50971	0	5e-05	0.37977	0.11044	3e-05	0.49029		0.853	0.147		1
37	Siesbach	0.99968	0	0	0.00012	0.0002	0	0.00032		0.975	0.025		1
38	Siesbach	0.9862	0	0	0.01098	0.00282	0	0.0138		0.949	0.051		1
39	Siesbach	0.99636	0	0	0.0026	0.00104	0	0.00364		0.965	0.035		1
40	Siesbach	0.9991	0	0	0.00049	0.00041	0	0.0009		0.973	0.027		1
41	Siesbach	0	0.96244	0	0.00366	0	0.03389	0.03755		0.114	0.886		2
42	Siesbach	0.00026	0.00077	0.01078	0.70376	0.00606	0.27838	0.99898	Hybrid	0.515	0.485	Hybrid	3	Hybrid	Hybrid	Hybrid	Hybrid
43	Siesbach	0	0.91674	0	0.01578	0	0.06748	0.08326		0.049	0.951		2
44	Siesbach	0	0.95338	0	0.00397	0	0.04265	0.04662		0.046	0.954		2
45	Siesbach	0	0.92323	0	0.01164	0	0.06513	0.07677		0.05	0.95		2
46	Siesbach	0	0.98276	0	0.00081	0	0.01643	0.01724		0.036	0.964		2
47	Siesbach	0.03496	0.00022	0.00134	0.90406	0.01284	0.04658	0.96482	Hybrid	0.509	0.491	Hybrid	3	Hybrid	Hybrid	Hybrid	Hybrid
48	Siesbach	0	0.9901	0	0.00024	0	0.00966	0.0099		0.037	0.963		2
49	Siesbach	0	0.98493	0	0.00061	0	0.01446	0.01507		0.027	0.973		2
50	Siesbach	0	0.98858	0	0.00027	0	0.01115	0.01142		0.028	0.972		2
51	Siesbach	0	0.2365	0	0.10113	0	0.66237	0.7635	Hybrid	0.086	0.914		2		para	para	Hybrid
52	Siesbach	0	0.92375	0	0.0107	0	0.06555	0.07625		0.041	0.959		2
53	Siesbach	0	0.8983	0	0.01476	0	0.08694	0.1017		0.051	0.949		2
54	Siesbach	0	0.87976	0	0.00547	0	0.11477	0.12024		0.029	0.971		2
55	Siesbach	0	0.94367	0	0.00599	0	0.05034	0.05633		0.073	0.927		2
56	Siesbach	0	0.94405	0	0.00825	0	0.04769	0.05594		0.059	0.941		2
57	Siesbach	0	0.97415	0	0.00064	0	0.02521	0.02585		0.026	0.974		2
58	Siesbach	0	0.88908	0	0.02914	0	0.08178	0.11092		0.141	0.859		2
59	Siesbach	0	0.98384	0	0.00038	0	0.01578	0.01616		0.025	0.975		2
60	Siesbach	0	0.98627	0	0.00038	0	0.01335	0.01373		0.031	0.969		2
61	Siesbach	0	0.7865	0	0.03976	0	0.17374	0.2135		0.059	0.941		2
62	Siesbach	0	0.98591	0	0.00035	0	0.01375	0.0141		0.025	0.975		2
63	Siesbach	0	0.94021	0	0.00458	0	0.05521	0.05979		0.062	0.938		2
64	Siesbach	0	0.97551	0	0.00078	0	0.02371	0.02449		0.034	0.966		2
65	Siesbach	0	0.99182	0	0.00016	0	0.00802	0.00818		0.024	0.976		2
66	Siesbach	0	0.90955	0	0.00953	0	0.08092	0.09045		0.04	0.96		2
67	Siesbach	0	0.97306	0	0.00195	0	0.02498	0.02693		0.032	0.968		2
68	Siesbach	0	0.91344	0	0.00712	0	0.07944	0.08656		0.05	0.95		2
69	Siesbach	0	0.89523	0	0.01786	0	0.0869	0.10476		0.057	0.943		2
70	Siesbach	0	0.44297	0	0.25962	0	0.29741	0.55703	Hybrid	0.09	0.91		2		para	para	Hybrid
71	Siesbach	0	0.91536	0	0.01065	0	0.07399	0.08464		0.045	0.955		2
72	Siesbach	0	0.08593	0	0.1644	0	0.74967	0.91407	Hybrid	0.059	0.941		2		para	para	Hybrid
73	Siesbach	0	0.0019	4e-05	0.60295	4e-05	0.39507	0.9981	Hybrid	0.281	0.719	Hybrid	3	Hybrid	Hybrid	Hybrid	Hybrid
74	Siesbach	0	0.91954	0	0.01365	0	0.06681	0.08046		0.046	0.954		2
75	Siesbach	0	0.97842	0	0.00067	0	0.02092	0.02159		0.032	0.968		2
76	Siesbach	0	0.94042	0	0.00534	0	0.05424	0.05958		0.029	0.971		2
77	Siesbach	0	0.15991	0	0.058	0	0.7821	0.8401	Hybrid	0.101	0.899		2		para	para	Hybrid
78	Siesbach	0	0.94808	0	0.00316	0	0.04876	0.05192		0.04	0.96		2
79	Siesbach	0	0.74689	0	0.08104	0	0.17207	0.25311		0.164	0.836		2
80	Siesbach	0	0.9022	0	0.01403	0	0.08377	0.0978		0.047	0.953		2
81	Siesbach	0	0.98435	0	0.00054	0	0.01511	0.01565		0.028	0.972		2
82	Hochscheid	0.99975	0	0	7e-05	0.00018	0	0.00025		0.976	0.024		1
83	Hochscheid	0.99954	0	0	0.00019	0.00027	0	0.00046		0.974	0.026		1
84	Hochscheid	0.99982	0	0	5e-05	0.00013	0	0.00018		0.977	0.023		1
85	Hochscheid	0.99873	0	0	0.00073	0.00054	0	0.00127		0.971	0.029		1
86	Hochscheid	0.62377	0	0.00044	0.34244	0.03249	0.00087	0.37624	?	0.939	0.061		1
87	Hochscheid	0.6735	0	0.0011	0.30006	0.02204	0.0033	0.3265	?	0.757	0.243	Hybrid	1		mon	mon	Hybrid
88	Hochscheid	0.99569	0	0	0.00316	0.00115	0	0.00431		0.96	0.04		1
89	Hochscheid	0.99986	0	0	3e-05	0.0001	0	0.00013		0.98	0.02		1
90	Hochscheid	0.99934	0	0	0.00029	0.00037	0	0.00066		0.974	0.026		1
91	Hochscheid	0.88549	0	0	0.10855	0.00595	0	0.1145		0.918	0.082		1
92	Hochscheid	0.96971	0	0	0.02514	0.00515	0	0.03029		0.94	0.06		1
93	Hochscheid	0.99596	0	0	0.0029	0.00115	0	0.00405		0.928	0.072		1
94	Hochscheid	0.99768	0	0	0.00139	0.00094	0	0.00233		0.956	0.044		1
95	Hochscheid	0.97021	0	0	0.01747	0.01232	0	0.02979		0.895	0.105		1
96	Hochscheid	0.99882	0	0	0.00068	0.0005	0	0.00118		0.958	0.042		1
97	Hochscheid	0.99944	0	0	0.00026	0.0003	0	0.00056		0.973	0.027		1
98	Hochscheid	0.99722	0	0	0.00188	0.00089	0	0.00277		0.967	0.033		1
99	Hochscheid	0.98606	0	0.0001	0.0095	0.00433	2e-05	0.01395		0.951	0.049		1
100	Hochscheid	0.97637	0	0	0.01744	0.0062	0	0.02364		0.965	0.035		1
101	Hochscheid	0.9956	0	0	0.00244	0.00196	0	0.0044		0.961	0.039		1
102	Hochscheid	0.99881	0	0	0.00057	0.00063	0	0.0012		0.969	0.031		1
103	Hochscheid	0.99435	0	0	0.00501	0.00064	0	0.00565		0.956	0.044		1
104	Hochscheid	0.99979	0	0	6e-05	0.00015	0	0.00021		0.98	0.02		1
105	Hochscheid	0.98909	0	0	0.00852	0.00239	0	0.01091		0.943	0.057		1
106	Hochscheid	0.99876	0	0	0.0007	0.00054	0	0.00124		0.972	0.028		1
107	Hochscheid	0.9997	0	0	9e-05	0.00021	0	0.0003		0.972	0.028		1
108	Hochscheid	0.95464	0	0	0.04303	0.00233	0	0.04536		0.96	0.04		1
109	Hochscheid	0.99719	0	0	0.0016	0.00121	0	0.00281		0.964	0.036		1
110	Hochscheid	0.99972	0	0	9e-05	0.00019	0	0.00028		0.976	0.024		1
111	Hochscheid	0.33928	0	7e-05	0.63836	0.02173	0.00055	0.66071	Hybrid	0.853	0.147		1		mon	mon	Hybrid
112	Hochscheid	0.99923	0	0	0.00026	0.0005	0	0.00076		0.967	0.033		1
113	Hochscheid	0.99843	0	0	0.00077	0.0008	0	0.00157		0.969	0.031		1
114	Hochscheid	0.00048	0.1754	0.00014	0.40944	9e-05	0.41444	0.82411	Hybrid	0.09	0.91		2		para	para	Hybrid
115	Hochscheid	0.99886	0	0	0.0005	0.00064	0	0.00114		0.971	0.029		1
116	Hochscheid	0.04347	0	0	0.95515	0.00116	0.00022	0.95653	Hybrid	0.884	0.116	?	1
117	Hochscheid	0.98935	0	0	0.005	0.00565	0	0.01065		0.927	0.073		1
118	Hochscheid	0.99969	0	0	0.0001	0.00021	0	0.00031		0.976	0.024		1
119	Hochscheid	0.99826	0	0	0.00115	0.00059	0	0.00174		0.975	0.025		1
120	Hochscheid	0.94896	0	0	0.04759	0.00345	0	0.05104		0.961	0.039		1
121	Hochscheid	0.99877	0	0	0.00055	0.00069	0	0.00124		0.969	0.031		1
122	Hochscheid	0	0.13044	0	0.54317	0	0.32639	0.86956	Hybrid	0.279	0.721	Hybrid	2		para	Hybrid	Hybrid
123	Hochscheid	0	0.98502	0	0.00054	0	0.01444	0.01498		0.036	0.964		2
124	Hochscheid	0	0.97797	0	0.00058	0	0.02145	0.02203		0.037	0.963		2
125	Hochscheid	0.00051	0	0	0.99903	0.00014	0.00033	0.9995	Hybrid	0.72	0.28	Hybrid	1		mon	Hybrid	Hybrid
126	Hochscheid	0	0.62146	0	0.01794	0	0.3606	0.37854		0.036	0.964		2
127	Hochscheid	0	0.90374	0	0.01441	0	0.08185	0.09626		0.094	0.906		6	Hybrid	para	para	Hybrid
128	Hochscheid	0	0.63079	0	0.0604	0	0.30881	0.36921		0.035	0.965		2
129	Hochscheid	0	0.01927	0	0.28746	0	0.69326	0.98072	Hybrid	0.168	0.832	?	2		para	para	Hybrid
130	Hochscheid	0	0.99472	0	8e-05	0	0.0052	0.00528		0.026	0.974		2
131	Hochscheid	0	0.45852	0.00528	0.16127	0.00086	0.37408	0.54149	Hybrid	0.289	0.711	Hybrid	3	Hybrid	Hybrid	Hybrid	Hybrid
132	Hochscheid	0	0.98825	0	0.00045	0	0.0113	0.01175		0.032	0.968		2
133	Hochscheid	0	0.98873	0	0.00041	0	0.01085	0.01126		0.026	0.974		2
134	Hochscheid	0	0.96694	0	0.00312	0	0.02994	0.03306		0.034	0.966		2
135	Hochscheid	0	0.8839	1e-05	0.02602	0	0.09007	0.1161		0.075	0.925		2
136	Hochscheid	0	0.94076	0	0.0053	0	0.05394	0.05924		0.042	0.958		2
137	Hochscheid	0	0.91825	0	0.00983	0	0.07192	0.08175		0.061	0.939		2
138	Hochscheid	0	0.91534	0	0.01283	0	0.07183	0.08466		0.046	0.954		2
139	Hochscheid	0	0.99123	0	0.00027	0	0.0085	0.00877		0.027	0.973		2
140	Hochscheid	0	0.98824	0	0.00048	0	0.01127	0.01175		0.03	0.97		2
141	Hochscheid	0	0.51735	0	0.38128	0	0.10137	0.48265		0.087	0.913		2
142	Hochscheid	0	0.55644	0	0.13317	0	0.31039	0.44356		0.178	0.822		2
143	Hochscheid	0	0.99382	0	8e-05	0	0.0061	0.00618		0.022	0.978		2
144	Hochscheid	0	0.84368	0	0.04762	0	0.1087	0.15632		0.102	0.898		2
145	Hochscheid	0.99768	0	0	0.00136	0.00096	0	0.00232		0.957	0.043		1
146	Hochscheid	0	0.98807	0	0.00044	0	0.01149	0.01193		0.029	0.971		2
147	Hochscheid	0	0.90914	0	0.01404	0	0.07682	0.09086		0.051	0.949		2
148	Hochscheid	0	0.87339	0	0.02437	0	0.10224	0.12661		0.066	0.934		2
149	Hochscheid	0	0.9294	0	0.01198	0	0.05861	0.07059		0.056	0.944		2
150	Hochscheid	0	0.98326	0	0.0009	0	0.01584	0.01674		0.04	0.96		2
151	Hochscheid	0	0.93114	0	0.0043	0	0.06455	0.06885		0.046	0.954		2
152	Hochscheid	0	0.96726	0	0.00255	0	0.03019	0.03274		0.049	0.951		2
153	Hochscheid	0	0.98012	0	0.0011	0	0.01878	0.01988		0.036	0.964		2
154	Hochscheid	0	0.99368	0	0.00011	0	0.00621	0.00632		0.026	0.974		2
155	Hochscheid	0.00277	0.4393	0.00026	0.38201	0.00054	0.17512	0.55793	Hybrid	0.222	0.778	Hybrid	4	Hybrid	Hybrid	Hybrid	Hybrid
156	Hochscheid	0.00091	0.00076	1e-05	0.98227	0.00059	0.01546	0.99833	Hybrid	0.128	0.872		2		para	para	Hybrid
157	Hochscheid	0	0.95557	0	0.00257	0	0.04186	0.04443		0.043	0.957		2
158	Hochscheid	0	0.9727	0	0.00109	0	0.02621	0.0273		0.037	0.963		2
159	Hochscheid	0	0.97121	0	0.00268	0	0.02611	0.02879		0.034	0.966		2
160	Hochscheid	0.99936	0	0	0.00029	0.00035	0	0.00064		0.948	0.052		1
161	Hochscheid	0.99102	0	0	0.0068	0.00217	0	0.00897		0.803	0.197		1
162	Hochscheid	0.99221	0	0	0.0064	0.00138	0	0.00778		0.962	0.038		1
163	Hochscheid	0.9988	0	0	0.00057	0.00063	0	0.0012		0.962	0.038		1
164	Hochscheid	0.95882	0	1e-05	0.03636	0.00478	3e-05	0.04118		0.94	0.06		1
165	Hochscheid	0.99553	0	0	0.00345	0.00102	0	0.00447		0.959	0.041		1
166	Hochscheid	0.94279	0	0	0.05208	0.00507	5e-05	0.0572		0.796	0.204	Hybrid	1		mon	mon	Hybrid
167	Züsch	0.99944	0	0	0.00019	0.00038	0	0.00057		0.972	0.028		1
168	Züsch	0.99584	0	0	0.00245	0.00171	0	0.00416		0.97	0.03		1
169	Züsch	0.99967	0	0	0.00011	0.00022	0	0.00033		0.976	0.024		1
170	Züsch	0.99885	0	0	0.00046	0.00069	0	0.00115		0.972	0.028		1
171	Züsch	0.99868	0	0	0.00076	0.00056	0	0.00132		0.97	0.03		1
172	Züsch	0.99711	0	0	0.00188	0.00101	0	0.00289		0.971	0.029		1
173	Züsch	0.99358	0	0	0.00498	0.00143	0	0.00641		0.963	0.037		1
174	Züsch	0.99912	0	0	0.00033	0.00055	0	0.00088		0.973	0.027		1
175	Züsch	0.99966	0	0	0.00012	0.00023	0	0.00035		0.975	0.025		1
176	Züsch	0.99965	0	0	0.00012	0.00023	0	0.00035		0.976	0.024		1
177	Züsch	0.9996	0	0	0.00013	0.00027	0	0.0004		0.977	0.023		1
178	Züsch	0.99743	0	0	0.00171	0.00086	0	0.00257		0.958	0.042		1
179	Züsch	0.99903	0	0	0.00051	0.00046	0	0.00097		0.975	0.025		1
180	Züsch	0.99873	0	0	0.00058	0.00068	0	0.00126		0.974	0.026		1
181	Züsch	0.99959	0	0	0.00016	0.00025	0	0.00041		0.975	0.025		1
182	Züsch	0.9778	0	0	0.01728	0.00492	0	0.0222		0.93	0.07		1
183	Züsch	0.99952	0	0	0.00014	0.00034	0	0.00048		0.98	0.02		1
184	Züsch	0.99884	0	0	0.0006	0.00056	0	0.00116		0.974	0.026		1
185	Züsch	0.99747	0	0	0.0013	0.00123	0	0.00253		0.956	0.044		1
186	Züsch	0.99968	0	0	0.00011	0.00021	0	0.00032		0.979	0.021		1
187	Züsch	0.99941	0	0	0.00026	0.00033	0	0.00059		0.976	0.024		1
188	Züsch	0.99746	0	0	0.00149	0.00105	0	0.00254		0.963	0.037		1
189	Züsch	0.94437	0	7e-05	0.04279	0.01273	4e-05	0.05563		0.887	0.113		1
190	Züsch	0.9998	0	0	6e-05	0.00014	0	0.0002		0.978	0.022		1
191	Züsch	0.99792	0	0	0.00145	0.00064	0	0.00209		0.968	0.032		1
192	Züsch	0.99628	0	0	0.0024	0.00132	0	0.00372		0.956	0.044		1
193	Züsch	0.9919	0	1e-05	0.00604	0.00204	1e-05	0.0081		0.957	0.043		1
194	Züsch	0.9989	0	0	0.0006	0.0005	0	0.0011		0.97	0.03		1
195	Züsch	0.99751	0	0	0.00172	0.00078	0	0.0025		0.969	0.031		1
196	Züsch	0.97608	0	1e-05	0.021	0.00289	3e-05	0.02393		0.951	0.049		1
197	Züsch	0.99983	0	0	3e-05	0.00013	0	0.00016		0.979	0.021		1
198	Züsch	0.99981	0	0	5e-05	0.00014	0	0.00019		0.977	0.023		1
199	Züsch	0.99481	0	0	0.00245	0.00274	0	0.00519		0.943	0.057		1
200	Züsch	0.99978	0	0	6e-05	0.00016	0	0.00022		0.977	0.023		1
201	Züsch	0.9996	0	0	0.00015	0.00025	0	0.0004		0.975	0.025		1
202	Züsch	0.99942	0	0	0.00025	0.00033	0	0.00058		0.968	0.032		1
203	Züsch	0.99877	0	0	0.00072	0.00052	0	0.00124		0.966	0.034		1
204	Züsch	0.99946	0	0	0.00024	0.0003	0	0.00054		0.972	0.028		1
205	Züsch	0.99979	0	0	5e-05	0.00015	0	0.0002		0.976	0.024		1
206	Züsch	0.96454	0	0	0.02476	0.0107	0	0.03546		0.96	0.04		1
207	Züsch	0	0.94325	0	0.01281	0	0.04393	0.05674		0.038	0.962		2
208	Züsch	0	0.94614	0	0.00681	0	0.04705	0.05386		0.073	0.927		2
209	Züsch	0	0.75955	0	0.01822	0	0.22222	0.24044		0.063	0.937		2
210	Züsch	0	0.37491	0.00277	0.28965	0.00076	0.33192	0.6251	Hybrid	0.089	0.911		2		para	para	Hybrid
211	Züsch	0	0.70139	0	0.03664	0	0.26197	0.29861		0.094	0.906		2
212	Züsch	0	0.96044	0	0.00306	0	0.0365	0.03956		0.033	0.967		2
213	Züsch	0	0.37342	0	0.40076	0	0.22582	0.62658	Hybrid	0.233	0.767	Hybrid	2
214	Züsch	0	0.99558	0	7e-05	0	0.00435	0.00442		0.021	0.979		2
215	Züsch	0	0.99086	0	0.00027	0	0.00886	0.00913		0.027	0.973		2
216	Züsch	0	0.0033	7e-05	0.34858	1e-05	0.64805	0.99671	Hybrid	0.189	0.811	?	2		para	para	Hybrid
217	Züsch	0	0.98371	0	0.00042	0	0.01587	0.01629		0.033	0.967		2
218	Züsch	0	0.0442	5e-05	0.86728	0.00028	0.08819	0.9558	Hybrid	0.417	0.583	Hybrid	3	Hybrid	Hybrid	Hybrid	Hybrid
219	Züsch	0	0.76563	0	0.0166	0	0.21777	0.23437		0.125	0.875		2
220	Züsch	0	0.78687	0	0.00856	0	0.20458	0.21314		0.035	0.965		2
221	Züsch	0	0.78785	0	0.05061	0	0.16154	0.21215		0.11	0.89		2
222	Züsch	0	0.87259	0	0.00949	0	0.11791	0.1274		0.064	0.936		2
223	Züsch	0	0.95168	0	0.00444	0	0.04388	0.04832		0.045	0.955		2
224	Züsch	0	0.95757	0	0.00446	0	0.03797	0.04243		0.047	0.953		2
225	Züsch	0	0.97951	0	0.00066	0	0.01983	0.02049		0.033	0.967		2
226	Züsch	0	0.11414	0	0.12513	0	0.76072	0.88585	Hybrid	0.119	0.881		2		para	para	Hybrid
227	Züsch	0	0.99777	0	1e-05	0	0.00222	0.00223		0.023	0.977		2
228	Züsch	0	0.21473	0	0.07328	0	0.71199	0.78527	Hybrid	0.126	0.874		2		para	para	Hybrid
229	Züsch	0	0.94216	0	0.00829	0	0.04955	0.05784		0.094	0.906		2
230	Züsch	0	0.97315	0	0.0012	0	0.02565	0.02685		0.062	0.938		2
231	Züsch	0	0.9546	0	0.00577	0	0.03963	0.0454		0.043	0.957		2
232	Züsch	0	0.39977	0	0.46636	0	0.13386	0.60022	Hybrid	0.067	0.933		2		para	para	Hybrid
233	Züsch	0	0.99647	0	4e-05	0	0.00348	0.00352		0.04	0.96		2
234	Züsch	0	0.99343	0	9e-05	0	0.00648	0.00657		0.027	0.973		2
235	Züsch	0	0.98496	0	0.00048	0	0.01456	0.01504		0.027	0.973		2
236	Züsch	0	0.99635	0	4e-05	0	0.00361	0.00365		0.023	0.977		2
237	Züsch	0	0.90879	0	0.0149	0	0.07631	0.09121		0.054	0.946		2
238	Züsch	0	0.9863	0	0.00043	0	0.01327	0.0137		0.04	0.96		2
239	Züsch	0	0.61923	0	0.06752	0	0.31325	0.38077	?	0.271	0.729	Hybrid	4	Hybrid	para	Hybrid	Hybrid
240	Züsch	0	0.95768	0	0.00425	0	0.03808	0.04233		0.054	0.946		2
241	Züsch	0	0.96218	0	0.00232	0	0.03551	0.03783		0.039	0.961		2
242	Züsch	0	0.03864	0	0.15122	0	0.81014	0.96136	Hybrid	0.155	0.845		2		para	para	Hybrid
243	Züsch	0.09537	0.00201	0.00402	0.59185	0.00504	0.3017	0.90261	Hybrid	0.577	0.423	Hybrid	3	Hybrid	Hybrid	Hybrid	Hybrid
244	Züsch	0	0.94174	0	0.00666	0	0.0516	0.05826		0.043	0.957		2
245	Züsch	0	0.98854	0	0.00034	0	0.01113	0.01147		0.027	0.973		2
246	Züsch	0	0.97299	0	0.00132	0	0.02568	0.027		0.026	0.974		2
247	Züsch	0	0.54757	0.00015	0.20281	6e-05	0.24941	0.45243	?	0.244	0.756	Hybrid	2		para	para	Hybrid
248	Allenbach	0.99951	0	0	0.00021	0.00028	0	0.00049		0.972	0.028		1
249	Allenbach	0.00671	0	0	0.97331	0.01998	0	0.99329	Hybrid	0.906	0.094		1		mon	mon	Hybrid
250	Allenbach	0.99936	0	0	0.00029	0.00035	0	0.00064		0.969	0.031		1
251	Allenbach	0.9954	0	0	0.00319	0.00141	0	0.0046		0.953	0.047		1
252	Allenbach	0.94086	0	7e-05	0.05031	0.00867	9e-05	0.05914		0.871	0.129		1
253	Allenbach	0.99869	0	0	0.00074	0.00056	0	0.0013		0.971	0.029		1
254	Allenbach	0.86992	0	9e-05	0.11067	0.01919	0.00014	0.13009		0.869	0.131		1
255	Allenbach	0.9996	0	0	0.00012	0.00027	0	0.00039		0.974	0.026		1
256	Allenbach	0.99737	0	0	0.00119	0.00143	0	0.00262		0.954	0.046		1
257	Allenbach	0.99729	0	0	0.00177	0.00094	0	0.00271		0.951	0.049		1
258	Allenbach	0.99098	0	0	0.00585	0.00318	0	0.00903		0.9	0.1		1
259	Allenbach	0.99919	0	0	0.00034	0.00047	0	0.00081		0.965	0.035		1
260	Allenbach	0.96598	0	0	0.03183	0.0022	0	0.03403		0.7	0.3	Hybrid	1		mon	mon	Hybrid
261	Allenbach	0.98796	0	1e-05	0.00839	0.00364	1e-05	0.01205		0.955	0.045		1
262	Allenbach	0.99975	0	0	7e-05	0.00017	0	0.00024		0.976	0.024		1
263	Allenbach	0.99179	0	0	0.00642	0.00179	0	0.00821		0.935	0.065		1
264	Allenbach	0.163	0.00021	0	0.83005	0.00419	0.00254	0.83678	Hybrid	0.523	0.477	Hybrid	3	Hybrid	Hybrid	Hybrid	Hybrid
265	Allenbach	0.99785	0	0	0.00133	0.00082	0	0.00215		0.967	0.033		1
266	Allenbach	0.9998	0	0	6e-05	0.00014	0	0.0002		0.974	0.026		1
267	Allenbach	0.98888	0	0	0.00793	0.00319	0	0.01112		0.93	0.07		1
268	Allenbach	0.99283	0	0	0.00559	0.00158	0	0.00717		0.91	0.09		1
269	Allenbach	0.98761	0	0	0.00994	0.00246	0	0.0124		0.938	0.062		1
270	Allenbach	0.96817	0	0	0.02285	0.00898	0	0.03183		0.852	0.148	?	1
271	Allenbach	0.90668	0	0.00012	0.08131	0.0117	0.0002	0.09333		0.808	0.192	?	1
272	Allenbach	0.99965	0	0	0.00013	0.00022	0	0.00035		0.977	0.023		1
273	Allenbach	0.99922	0	0	0.0004	0.00039	0	0.00079		0.971	0.029		1
274	Allenbach	0.80591	0	0	0.18365	0.01043	0	0.19408	?	0.892	0.108	?	1
275	Allenbach	0.82694	0	0	0.16544	0.00762	0	0.17306		0.788	0.212	Hybrid	1		mon	mon	Hybrid
276	Allenbach	0.99879	0	0	0.00066	0.00055	0	0.00121		0.956	0.044		1
277	Allenbach	0.67461	0	0.00011	0.27016	0.05503	9e-05	0.32539		0.946	0.054		1
278	Allenbach	0.99676	0	0	0.00224	0.001	0	0.00324		0.956	0.044		1
279	Allenbach	0.92129	0	0	0.0553	0.02341	0	0.07871		0.921	0.079		1
280	Allenbach	0.99892	0	0	0.00057	0.00051	0	0.00108		0.971	0.029		1
281	Allenbach	0.98396	0	0	0.01326	0.00278	0	0.01604		0.95	0.05		1
282	Allenbach	0.9945	0	0	0.00409	0.00142	0	0.00551		0.968	0.032		1
283	Allenbach	0.99931	0	0	0.00031	0.00038	0	0.00069		0.96	0.04		1
284	Allenbach	0.02496	0	0	0.89437	0.08066	1e-05	0.97504	Hybrid	0.763	0.237	Hybrid	1		mon	Hybrid	Hybrid
285	Allenbach	0.99942	0	0	0.00022	0.00035	0	0.00057		0.96	0.04		1
286	Allenbach	0.99105	0	0	0.00626	0.00269	0	0.00895		0.908	0.092		1
287	Allenbach	0.46532	0	0	0.52385	0.01083	1e-05	0.53469	Hybrid	0.714	0.286	Hybrid	1		mon	Hybrid	Hybrid
288	Allenbach	0	0.88385	0	0.0101	0	0.10605	0.11615		0.046	0.954		2
289	Allenbach	0	0.92665	0	0.0044	0	0.06896	0.07336		0.035	0.965		2
290	Allenbach	0	0.8541	0	0.01786	0	0.12804	0.1459		0.05	0.95		2
291	Allenbach	0	0.81713	0	0.04562	0	0.13725	0.18287		0.084	0.916		2
292	Allenbach	0	0.96273	0	0.00246	0	0.03481	0.03727		0.032	0.968		2
293	Allenbach	0	0.95959	0	0.00393	0	0.03648	0.04041		0.073	0.927		2
294	Allenbach	0	0.97624	0	0.00149	0	0.02227	0.02376		0.031	0.969		2
295	Allenbach	0	0.96289	0	0.00136	0	0.03575	0.03711		0.028	0.972		2
296	Allenbach	0	0.99489	0	9e-05	0	0.00501	0.0051		0.041	0.959		2
297	Allenbach	0	0.98796	0	0.0004	0	0.01164	0.01204		0.032	0.968		2
298	Allenbach	0	0.854	0	0.01069	0	0.1353	0.14599		0.059	0.941		2
299	Allenbach	0	0.98621	0	0.00052	0	0.01327	0.01379		0.032	0.968		2
300	Allenbach	0	0.03359	0	0.22234	0	0.74406	0.9664	Hybrid	0.184	0.816		2
301	Allenbach	0	0.94709	0	0.00474	0	0.04817	0.05291		0.04	0.96		2
302	Allenbach	0	0.95978	0	0.00388	0	0.03635	0.04023		0.079	0.921		2
303	Allenbach	0	0.86144	0	0.02101	0	0.11755	0.13856		0.06	0.94		2
304	Allenbach	0	0.7338	0	0.0519	0	0.2143	0.2662		0.063	0.937		2
305	Allenbach	0	0.97226	0	0.0013	0	0.02644	0.02774		0.033	0.967		2
306	Allenbach	0	0.97543	0	0.00067	0	0.02389	0.02456		0.03	0.97		2
307	Allenbach	0	0.93539	0	0.00822	0	0.05639	0.06461		0.047	0.953		2
308	Allenbach	0	0.9525	0	0.00392	0	0.04358	0.0475		0.034	0.966		2
309	Allenbach	0	0.99421	0	0.00011	0	0.00568	0.00579		0.029	0.971		2
310	Allenbach	0	0.97937	0	0.00063	0	0.02	0.02063		0.069	0.931		2
311	Allenbach	0	0.97087	0	0.00119	0	0.02794	0.02913		0.022	0.978		2
312	Allenbach	0	0.83058	0	0.04685	0	0.12257	0.16942	?	0.14	0.86	?	6	Hybrid	para	para	Hybrid
313	Allenbach	1e-05	0.75507	3e-05	0.10065	2e-05	0.14422	0.24492	?	0.138	0.862	?	2
314	Allenbach	9e-05	0.80443	0	0.0714	2e-05	0.12405	0.19547	?	0.124	0.876	?	3	Hybrid	para	para	Hybrid
315	Allenbach	0	0.96244	0	0.00204	0	0.03552	0.03756		0.046	0.954		2
316	Allenbach	0	0.99248	0	0.00014	0	0.00738	0.00752		0.024	0.976		2
317	Allenbach	0	0.97385	0	0.00126	0	0.0249	0.02616		0.033	0.967		2
318	Allenbach	0	0.05409	0	0.37309	0	0.57282	0.94591	Hybrid	0.105	0.895	?	2		para	para	Hybrid
319	Allenbach	0	0.97575	0	0.00143	0	0.02282	0.02425		0.029	0.971		2
320	Allenbach	1e-05	0.72791	4e-05	0.11933	3e-05	0.15268	0.27208	?	0.094	0.906		6	Hybrid	para	para	Hybrid
321	Allenbach	0	0.94793	0	0.00752	0	0.04455	0.05207		0.045	0.955		2
322	Allenbach	0	0.97913	0	0.0014	0	0.01947	0.02087		0.042	0.958		2
323	Allenbach	0.009	0.33983	0.00051	0.41417	0.00054	0.23596	0.65118	Hybrid	0.188	0.812	?	4	Hybrid	para	Hybrid	Hybrid
324	Allenbach	0	1e-05	0	0.99746	1e-05	0.00253	1	Hybrid	0.415	0.585	Hybrid	6	Hybrid	Hybrid	Hybrid	Hybrid
325	Allenbach	0.00051	0.67689	0.00204	0.14365	0.00114	0.17576	0.32259	?	0.15	0.85	?	3	Hybrid	para	para	Hybrid
326	Allenbach	0	0.93561	0	0.01076	0	0.05364	0.0644		0.045	0.955		6	Hybrid	para	para	Hybrid
327	Allenbach	0	0.89636	0	0.02334	0	0.0803	0.10364		0.074	0.926		2
328	Allenbach	0.59955	0	4e-05	0.37647	0.02374	0.0002	0.40045	?	0.697	0.303	Hybrid	1		mon	mon	Hybrid
329	Muhl	0.99941	0	0	0.00022	0.00037	0	0.00059		0.974	0.026		1
330	Muhl	0.99884	0	0	0.00046	0.0007	0	0.00116		0.973	0.027		1
331	Muhl	0.99848	0	0	0.00074	0.00079	0	0.00153		0.965	0.035		1
332	Muhl	0.9788	0	0	0.017	0.0042	0	0.0212		0.947	0.053		1
333	Muhl	0.00181	0	2e-05	0.99305	0.0014	0.00372	0.99819	Hybrid	0.861	0.139	?	1		mon	mon	Hybrid
334	Muhl	0.99981	0	0	5e-05	0.00014	0	0.00019		0.98	0.02		1
335	Muhl	0.99976	0	0	7e-05	0.00016	0	0.00023		0.978	0.022		1
336	Muhl	0.02525	0	0	0.96545	0.00931	0	0.97476	Hybrid	0.972	0.028		1		mon	mon	Hybrid
337	Muhl	0.9989	0	0	0.0006	0.0005	0	0.0011		0.973	0.027		1
338	Muhl	0.99951	0	0	0.0002	0.00029	0	0.00049		0.978	0.022		1
339	Muhl	0.99261	0	0	0.00534	0.00205	0	0.00739		0.969	0.031		1
340	Muhl	0.99905	0	0	0.00051	0.00044	0	0.00095		0.973	0.027		1
341	Muhl	0.99913	0	0	0.00042	0.00045	0	0.00087		0.86	0.14		1
342	Muhl	0.99771	0	0	0.00138	0.0009	0	0.00228		0.956	0.044		1
343	Muhl	0.99885	0	0	0.00057	0.00058	0	0.00115		0.969	0.031		1
344	Muhl	0.98268	0	0	0.00936	0.00796	0	0.01732		0.904	0.096		1
345	Muhl	0.99767	0	0	0.00147	0.00086	0	0.00233		0.971	0.029		1
346	Muhl	0.98337	0	1e-05	0.01306	0.00356	1e-05	0.01664		0.959	0.041		1
347	Muhl	0.99702	0	0	0.00195	0.00103	0	0.00298		0.96	0.04		1
348	Muhl	0.99804	0	0	0.00091	0.00105	0	0.00196		0.967	0.033		1
349	Muhl	0.99845	0	0	0.00087	0.00068	0	0.00155		0.964	0.036		1
350	Muhl	0.99978	0	0	6e-05	0.00016	0	0.00022		0.979	0.021		1
351	Muhl	0.99623	0	0	0.00271	0.00106	0	0.00377		0.963	0.037		1
352	Muhl	0.99905	0	0	0.00047	0.00048	0	0.00095		0.975	0.025		1
353	Muhl	0.99645	0	0	0.00242	0.00113	0	0.00355		0.954	0.046		1
354	Muhl	0.07073	0	0	0.63734	0.29193	0	0.92927	Hybrid	0.943	0.057		1		mon	mon	Hybrid
355	Muhl	0.9998	0	0	6e-05	0.00014	0	0.0002		0.978	0.022		1
356	Muhl	0.98857	0	0	0.00901	0.00241	0	0.01142		0.945	0.055		1
357	Muhl	0.98486	0	0	0.01191	0.00323	0	0.01514		0.947	0.053		1
358	Muhl	0.99932	0	0	0.00028	0.00041	0	0.00069		0.969	0.031		1
359	Muhl	0.61286	0	4e-05	0.32486	0.06221	3e-05	0.38714		0.909	0.091		1
360	Muhl	0.99984	0	0	4e-05	0.00012	0	0.00016		0.977	0.023		1
361	Muhl	0.99812	0	0	0.00097	0.00091	0	0.00188		0.966	0.034		1
362	Muhl	0.65716	0	0.00217	0.31741	0.01714	0.00612	0.34284	?	0.762	0.238	Hybrid	1		mon	mon	Hybrid
363	Muhl	0.99613	0	0	0.00228	0.00159	0	0.00387		0.961	0.039		1
364	Muhl	0.14359	0	0	0.84148	0.01493	0	0.85641	Hybrid	0.826	0.174	?	1		mon	mon	Hybrid
365	Muhl	0.99937	0	0	0.00028	0.00034	0	0.00062		0.969	0.031		1
366	Muhl	0.98648	0	1e-05	0.0107	0.00281	1e-05	0.01353		0.951	0.049		1
367	Muhl	0.99674	0	0	0.00179	0.00148	0	0.00327		0.96	0.04		1
368	Muhl	0.99914	0	0	0.00048	0.00038	0	0.00086		0.966	0.034		1
369	Muhl	0	0.99706	0	2e-05	0	0.00292	0.00294		0.019	0.981		2
370	Muhl	0	0.96138	0	0.00407	0	0.03455	0.03862		0.036	0.964		2
371	Muhl	0	0.97614	0	0.00096	0	0.02291	0.02387		0.035	0.965		2
372	Muhl	0	0.82416	0	0.04101	0	0.13482	0.17583		0.043	0.957		2
373	Muhl	0	0.98039	0	0.00094	0	0.01867	0.01961		0.026	0.974		2
374	Muhl	0	0.8604	0	0.03074	0	0.10886	0.1396		0.051	0.949		2
375	Muhl	0	0.8714	0	0.01024	0	0.11836	0.1286		0.038	0.962		2
376	Muhl	0	0.56153	0	0.16087	0	0.2776	0.43847		0.101	0.899		2
377	Muhl	0	0.99667	0	4e-05	0	0.00329	0.00333		0.021	0.979		2
378	Muhl	0	0.97458	0	0.00124	0	0.02418	0.02542		0.032	0.968		2
379	Muhl	0	0.9794	0	0.00053	0	0.02006	0.02059		0.023	0.977		2
380	Muhl	0	0.97316	0	0.00134	0	0.0255	0.02684		0.03	0.97		2
381	Muhl	0	0.98419	0	0.00042	0	0.01538	0.0158		0.028	0.972		2
382	Muhl	0	0.96606	0	0.00248	0	0.03146	0.03394		0.069	0.931		2
383	Muhl	0	0.99022	0	0.00027	0	0.00951	0.00978		0.034	0.966		2
384	Muhl	0	0.96472	0	0.00186	0	0.03342	0.03528		0.041	0.959		2
385	Muhl	0	0.92085	0	0.01433	0	0.06481	0.07914		0.043	0.957		2
386	Muhl	0	0.88231	7e-05	0.02229	1e-05	0.09533	0.1177		0.058	0.942		2
387	Muhl	0	0.97511	0	0.00162	0	0.02327	0.02489		0.031	0.969		2
388	Muhl	0	0.95775	0	0.00432	0	0.03793	0.04225		0.036	0.964		2
389	Muhl	0	0.9786	0	0.00075	0	0.02066	0.02141		0.052	0.948		2
390	Muhl	0	0.97666	0	0.0012	0	0.02214	0.02334		0.033	0.967		2
391	Muhl	0	0.98374	0	0.00061	0	0.01565	0.01626		0.037	0.963		2
392	Muhl	0	0.9731	0	0.00124	0	0.02566	0.0269		0.03	0.97		2
393	Muhl	0	0.94027	0	0.00231	0	0.05742	0.05973		0.034	0.966		2
394	Muhl	0	0.99174	0	0.00016	0	0.0081	0.00826		0.026	0.974		2
395	Muhl	0	0.90591	0	0.00684	0	0.08725	0.09409		0.042	0.958		2
396	Muhl	0	0.94782	0	0.008	0	0.04418	0.05218		0.039	0.961		2
397	Muhl	0	0.98588	0	0.00043	0	0.01369	0.01412		0.031	0.969		2
398	Muhl	0	0.9773	0	0.00113	0	0.02156	0.02269		0.028	0.972		2
399	Muhl	0	0.99517	0	7e-05	0	0.00476	0.00483		0.027	0.973		2
400	Muhl	0	0.95573	0	0.00384	0	0.04044	0.04428		0.086	0.914		2
401	Muhl	0	0.99404	0	0.00012	0	0.00584	0.00596		0.024	0.976		2
402	Muhl	0	0.50285	0	0.02539	0	0.47176	0.49715	?	0.101	0.899	?	2
403	Muhl	0	0.96575	0	0.00203	0	0.03223	0.03426		0.038	0.962		2
404	Muhl	0	0.85255	0	0.0309	0	0.11655	0.14745		0.053	0.947		2
405	Muhl	0	0.96541	0	0.00344	0	0.03115	0.03459		0.034	0.966		2
406	Muhl	0	0.84542	0	0.01565	0	0.13893	0.15458		0.081	0.919		2
407	Muhl	0	0.98913	0	0.00022	0	0.01065	0.01087		0.039	0.961		2
408	Muhl	0	0.80809	0	0.06396	0	0.12795	0.19191		0.13	0.87	?	2
409	Hundheim	0.02034	0	0	0.97753	0.0012	0.00093	0.97966	Hybrid	0.703	0.297	Hybrid	1		mon	Hybrid	Hybrid
410	Hundheim	0.99831	0	0	0.00104	0.00065	0	0.00169		0.963	0.037		1
411	Hundheim	0.9442	0	1e-05	0.04145	0.01434	0	0.0558		0.921	0.079		1
412	Hundheim	0.99964	0	0	0.00014	0.00022	0	0.00036		0.969	0.031		1
413	Hundheim	0.99737	0	0	0.00158	0.00105	0	0.00263		0.971	0.029		1
414	Hundheim	0.9997	0	0	0.00011	0.00019	0	0.0003		0.974	0.026		1
415	Hundheim	0.99819	0	0	0.00121	0.00061	0	0.00182		0.966	0.034		1
416	Hundheim	0.8773	0	0	0.07423	0.04847	0	0.1227		0.911	0.089		1
417	Hundheim	0.99857	0	0	0.00084	0.00059	0	0.00143		0.973	0.027		1
418	Hundheim	0.99852	0	0	0.00065	0.00083	0	0.00148		0.962	0.038		1
419	Hundheim	0.99972	0	0	0.0001	0.00018	0	0.00028		0.978	0.022		1
420	Hundheim	0.80073	0	0.00119	0.17887	0.01511	0.00411	0.19928	??	0.83	0.17	?	1
421	Hundheim	0.94297	0	4e-05	0.05185	0.00488	0.00026	0.05703		0.918	0.082		1
422	Hundheim	0.996	0	0	0.00185	0.00215	0	0.004		0.923	0.077		1
423	Hundheim	0.99715	0	0	0.00203	0.00083	0	0.00286		0.97	0.03		1
424	Hundheim	0.96213	0	3e-05	0.03156	0.00623	5e-05	0.03787		0.918	0.082		1
425	Hundheim	0.98856	0	0	0.00952	0.00191	0	0.01143		0.952	0.048		1
426	Hundheim	0.89905	0	0.00025	0.08898	0.01118	0.00054	0.10095		0.931	0.069		1
427	Hundheim	0.9928	0	0	0.00539	0.00181	0	0.0072		0.949	0.051		1
428	Hundheim	0.9959	0	0	0.00296	0.00114	0	0.0041		0.964	0.036		1
429	Hundheim	0.99805	0	0	0.00117	0.00079	0	0.00196		0.965	0.035		1
430	Hundheim	0.99965	0	0	0.00011	0.00023	0	0.00034		0.972	0.028		1
431	Hundheim	0.99978	0	0	5e-05	0.00017	0	0.00022		0.972	0.028		1
432	Hundheim	0.85415	0	0.00033	0.11738	0.02795	0.0002	0.14586		0.918	0.082		1
433	Hundheim	0.99532	0	1e-05	0.00335	0.00131	1e-05	0.00468		0.947	0.053		1
434	Hundheim	0.99758	0	0	0.00158	0.00085	0	0.00243		0.96	0.04		1
435	Hundheim	0.99969	0	0	0.0001	0.00021	0	0.00031		0.975	0.025		1
436	Hundheim	0.96573	0	0	0.02528	0.009	0	0.03428		0.888	0.112	?	1
437	Hundheim	0.99802	0	0	0.00127	0.00071	0	0.00198		0.972	0.028		1
438	Hundheim	0.99925	0	0	0.00037	0.00038	0	0.00075		0.975	0.025		1
439	Hundheim	0.99894	0	0	0.00058	0.00048	0	0.00106		0.976	0.024		1
440	Hundheim	0.99932	0	0	0.00021	0.00047	0	0.00068		0.978	0.022		1
441	Hundheim	0.86957	0	0	0.08878	0.04165	0	0.13043		0.915	0.085		1
442	Hundheim	0.99894	0	0	0.00055	0.00052	0	0.00107		0.968	0.032		1
443	Hundheim	0.99262	0	0	0.00589	0.00149	0	0.00738		0.965	0.035		1
444	Hundheim	0.99948	0	0	0.00022	0.0003	0	0.00052		0.968	0.032		1
445	Hundheim	0.98629	0	0	0.01101	0.00269	0	0.0137		0.949	0.051		1
446	Hundheim	0.99243	0	0	0.00563	0.00194	0	0.00757		0.934	0.066		1
447	Hundheim	0.99771	0	0	0.00139	0.0009	0	0.00229		0.97	0.03		1
448	Hundheim	0.7969	0	0.0003	0.17042	0.03212	0.00025	0.20309		0.881	0.119	?	1
449	Hundheim	0	0.9312	0	0.00848	0	0.06032	0.0688		0.036	0.964		2
450	Hundheim	0	0.00226	0	0.98004	6e-05	0.01764	0.99774	Hybrid	0.574	0.426	Hybrid	3	Hybrid	Hybrid	Hybrid	Hybrid
451	Hundheim	0	0.98671	0	0.00062	0	0.01267	0.01329		0.03	0.97		2
452	Hundheim	0	0.96641	0	0.0022	0	0.03139	0.03359		0.032	0.968		2
453	Hundheim	0	0.39648	0	0.07403	0	0.5295	0.60353	Hybrid	0.104	0.896	?	2		para	para	Hybrid
454	Hundheim	0	0.87703	2e-05	0.02992	0	0.09303	0.12297		0.112	0.888	?	2
455	Hundheim	0	0.55072	0	0.1355	0	0.31378	0.44928	?	0.151	0.849	?	2
456	Hundheim	0	0.98764	0	0.00044	0	0.01192	0.01236		0.025	0.975		2
457	Hundheim	0	0.98243	0	0.00034	0	0.01723	0.01757		0.032	0.968		2
458	Hundheim	0	0.97459	0	0.0016	0	0.02381	0.02541		0.043	0.957		2
459	Hundheim	0	0.73154	0	0.15565	0	0.11281	0.26846		0.069	0.931		2
460	Hundheim	0	0.94602	0	0.00312	0	0.05086	0.05398		0.037	0.963		2
461	Hundheim	0	0.4943	0.00011	0.17424	1e-05	0.33133	0.50569	Hybrid	0.059	0.941		2		para	para	Hybrid
462	Hundheim	0	0.90652	0	0.0164	0	0.07709	0.09349		0.103	0.897	?	2
463	Hundheim	0	0.99251	0	0.0001	0	0.00739	0.00749		0.021	0.979		2
464	Hundheim	0	0.59329	0	0.10315	0	0.30357	0.40672	?	0.135	0.865	?	2
465	Hundheim	0	0.07301	0	0.13792	0	0.78907	0.92699	Hybrid	0.069	0.931		2		para	para	Hybrid
466	Hundheim	0	0.46587	0	0.06524	0	0.46889	0.53413	Hybrid	0.063	0.937		2		para	para	Hybrid
467	Hundheim	0	0.94224	0	0.00334	0	0.05442	0.05776		0.035	0.965		2
468	Hundheim	0	0.96866	0	0.00141	0	0.02993	0.03134		0.053	0.947		2
469	Hundheim	0	0.85136	0	0.04648	0	0.10216	0.14864		0.134	0.866	?	2
470	Hundheim	0	0.11711	0.00043	0.29565	4e-05	0.58677	0.88289	Hybrid	0.231	0.769	Hybrid	2		para	Hybrid	Hybrid
471	Hundheim	0	0.9913	0	0.00019	0	0.00851	0.0087		0.028	0.972		2
472	Hundheim	0	0.9668	0	0.00271	0	0.03049	0.0332		0.043	0.957		2
473	Hundheim	0	0.33337	0.00039	0.13813	2e-05	0.52809	0.66663	Hybrid	0.145	0.855	?	2		para	para	Hybrid
474	Hundheim	0	0.81627	0	0.00602	0	0.17771	0.18373		0.033	0.967		2
475	Hundheim	0	0.58069	0	0.0529	0	0.36641	0.41931		0.075	0.925		2
476	Hundheim	0	0.86985	0	0.04816	0	0.08199	0.13015		0.033	0.967		2
477	Hundheim	0	0.97345	0	0.00105	0	0.0255	0.02655		0.027	0.973		2
478	Hundheim	0	0.78886	0	0.006	0	0.20514	0.21114		0.068	0.932		2
479	Hundheim	0	0.69059	0	0.02347	0	0.28593	0.3094		0.118	0.882		2
480	Hundheim	0	0.69067	0	0.05253	0	0.25679	0.30932		0.106	0.894		2
481	Hundheim	0	0.59793	0	0.05105	0	0.35102	0.40207		0.093	0.907		2
482	Hundheim	0	0.91094	0	0.00696	0	0.0821	0.08906		0.051	0.949		2
483	Hundheim	0	0.75217	0	0.01775	0	0.23008	0.24783		0.069	0.931		2
484	Hundheim	0	0.97075	0	0.00206	0	0.02719	0.02925		0.047	0.953		2
485	Hundheim	0	0.23253	0.00023	0.3136	8e-05	0.45356	0.76747	Hybrid	0.27	0.73	Hybrid	2		para	Hybrid	Hybrid
486	Hundheim	0	0.99687	0	3e-05	0	0.0031	0.00313		0.019	0.981		2
487	Hundheim	0	0.99141	0	0.00014	0	0.00845	0.00859		0.031	0.969		2
488	Hundheim	0	0.95875	0	0.00399	0	0.03726	0.04125		0.042	0.958		2
489	Hundheim	0.37595	0.00022	0.00055	0.59231	0.02342	0.00756	0.62384	Hybrid	0.783	0.217	Hybrid	5	Hybrid	Hybrid	Hybrid	Hybrid
490	Hundheim	0.00018	0	0	0.99894	0.00075	0.00013	0.99982	Hybrid	0.84	0.16		1		mon	mon	Hybrid
491	Hundheim	0	0.00105	3e-05	0.99225	0.00179	0.00487	0.99894	Hybrid	0.386	0.614	Hybrid	3	Hybrid	Hybrid	Hybrid	Hybrid
492	Abtei	0.98719	0	0	0.00962	0.00319	0	0.01281		0.949	0.051		1
493	Abtei	0.99454	0	0	0.00402	0.00144	0	0.00546		0.955	0.045		1
494	Abtei	0.34436	0	0	0.65389	0.00175	0	0.65564	Hybrid	0.879	0.121	?	1		mon	mon	Hybrid
495	Abtei	0.99981	0	0	6e-05	0.00014	0	0.0002		0.976	0.024		1
496	Abtei	0.93568	0	1e-05	0.05118	0.01312	1e-05	0.06432		0.914	0.086		1
497	Abtei	0.99708	0	0	0.00175	0.00117	0	0.00292		0.964	0.036		1
498	Abtei	0.99901	0	0	0.00051	0.00048	0	0.00099		0.969	0.031		1
499	Abtei	0.85259	0	3e-05	0.13693	0.01033	0.00012	0.14741		0.955	0.045		1
500	Abtei	0.84203	0	0	0.14525	0.01272	0	0.15797		0.879	0.121		1
501	Abtei	0.99705	0	0	0.00208	0.00086	0	0.00294		0.969	0.031		1
502	Abtei	0.99872	0	0	0.00074	0.00054	0	0.00128		0.972	0.028		1
503	Abtei	0.99927	0	0	0.00038	0.00035	0	0.00073		0.97	0.03		1
504	Abtei	0.98329	0	0	0.01172	0.00499	0	0.01671		0.933	0.067		1
505	Abtei	0.47653	0	0.00082	0.49831	0.01738	0.00696	0.52347	Hybrid	0.896	0.104	?	1		mon	mon	Hybrid
506	Abtei	0.98082	0	0	0.01534	0.00383	0	0.01917		0.958	0.042		1
507	Abtei	0.99591	0	0	0.00241	0.00168	0	0.00409		0.956	0.044		1
508	Abtei	0.99905	0	0	0.00046	0.00049	0	0.00095		0.971	0.029		1
509	Abtei	0.42581	0	0	0.54852	0.02567	0	0.57419	Hybrid	0.906	0.094		1		mon	mon	Hybrid
510	Abtei	0.99736	0	0	0.00177	0.00087	0	0.00264		0.964	0.036		1
511	Abtei	0.98662	0	0	0.01098	0.0024	0	0.01338		0.966	0.034		1
512	Abtei	0.97373	0	1e-05	0.02347	0.00273	7e-05	0.02628		0.906	0.094		1
513	Abtei	0.99795	0	0	0.00121	0.00083	0	0.00204		0.96	0.04		1
514	Abtei	0.99802	0	0	0.0014	0.00058	0	0.00198		0.971	0.029		1
515	Abtei	0.99704	0	0	0.00169	0.00127	0	0.00296		0.962	0.038		1
516	Abtei	0.99585	0	0	0.00312	0.00103	0	0.00415		0.963	0.037		1
517	Abtei	0.99466	0	0	0.00381	0.00153	0	0.00534		0.968	0.032		1
518	Abtei	0.99445	0	0	0.00434	0.00121	0	0.00555		0.971	0.029		1
519	Abtei	0.96201	0	4e-05	0.0327	0.00515	0.0001	0.03799		0.873	0.127	?	1
520	Abtei	0.98277	0	0	0.01249	0.00474	0	0.01723		0.908	0.092		1
521	Abtei	0.99897	0	0	0.00056	0.00048	0	0.00104		0.97	0.03		1
522	Abtei	0.98853	0	0	0.00593	0.00554	0	0.01147		0.946	0.054		1
523	Abtei	0.99959	0	0	0.00016	0.00025	0	0.00041		0.971	0.029		1
524	Abtei	0.99864	0	0	0.0008	0.00056	0	0.00136		0.967	0.033		1
525	Abtei	0.99723	0	0	0.0018	0.00097	0	0.00277		0.966	0.034		1
526	Abtei	0.9997	0	0	8e-05	0.00022	0	0.0003		0.98	0.02		1
527	Abtei	0.99153	0	0	0.0068	0.00166	1e-05	0.00847		0.949	0.051		1
528	Abtei	0.99091	0	0	0.00631	0.00277	0	0.00908		0.953	0.047		5	Hybrid	mon	mon	Hybrid
529	Abtei	0.99286	0	0	0.00513	0.00201	0	0.00714		0.965	0.035		1
530	Abtei	0.01909	0	0.00079	0.93862	0.0398	0.0017	0.98091	Hybrid	0.762	0.238	Hybrid	1		mon	Hybrid	Hybrid
531	Abtei	0.99643	0	0	0.00258	0.001	0	0.00358		0.956	0.044		1
532	Abtei	0.94732	0	0	0.03526	0.01742	0	0.05268		0.966	0.034		1
533	Abtei	0.99649	0	0	0.00232	0.0012	0	0.00352		0.969	0.031		1
534	Abtei	0.99954	0	0	0.00018	0.00028	0	0.00046		0.973	0.027		1
535	Abtei	0.99517	0	0	0.00343	0.0014	0	0.00483		0.965	0.035		1
536	Abtei	0.98422	0	0	0.01213	0.00365	0	0.01578		0.889	0.111	?	1
537	Reinsfeld1	0.33218	1e-05	0.00058	0.23356	0.43299	0.00068	0.66713	Hybrid	0.725	0.275	Hybrid	3	Hybrid	Hybrid	Hybrid	Hybrid
538	Reinsfeld1	0.86165	0	0	0.01419	0.12416	0	0.13835		0.921	0.079		1
539	Reinsfeld1	0.36	0	0.02109	0.11317	0.50043	0.00531	0.64	Hybrid	0.86	0.14	?	1		mon	mon	Hybrid
540	Reinsfeld1	0.64957	0	0	0.10089	0.24953	0	0.35042	?	0.612	0.388	Hybrid	1		mon	mon	Hybrid
541	Reinsfeld1	0.94026	0	0	0.00172	0.05802	0	0.05974		0.936	0.064		1
542	Reinsfeld1	0.64355	0	0.00637	0.06163	0.28626	0.0022	0.35646	?	0.742	0.258	Hybrid	3	Hybrid	mon	Hybrid	Hybrid
543	Reinsfeld1	0.97892	0	0	0.0005	0.02058	0	0.02108		0.964	0.036		1
544	Reinsfeld1	0.84627	0	0.00011	0.00636	0.14725	1e-05	0.15373		0.95	0.05		5	Hybrid	mon	mon	Hybrid
545	Reinsfeld1	0.73635	0	0	0.03466	0.229	0	0.26366		0.788	0.212	Hybrid	1		mon	mon	Hybrid
546	Reinsfeld1	0.00127	0.00307	0.03798	0.43807	0.46691	0.0527	0.99566	Hybrid	0.677	0.323	Hybrid	3	Hybrid	Hybrid	Hybrid	Hybrid
547	Reinsfeld1	0.86158	0	0	0.01986	0.11855	0	0.13841		0.857	0.143		1
548	Reinsfeld1	0.96641	0	5e-05	0.00132	0.03221	1e-05	0.03359		0.954	0.046		1
549	Reinsfeld1	0.00886	0	1e-05	0.9539	0.03618	0.00105	0.99114	Hybrid	0.513	0.487	Hybrid	3	Hybrid	Hybrid	Hybrid	Hybrid
550	Reinsfeld1	0.94021	0	0.00011	0.00406	0.0556	2e-05	0.05979		0.945	0.055		1
551	Reinsfeld1	0.95157	0	0	0.00257	0.04586	0	0.04843		0.956	0.044		1
552	Reinsfeld1	0.11306	0	8e-05	0.08194	0.80492	1e-05	0.88695	Hybrid	0.656	0.344	Hybrid	3	Hybrid	Hybrid	Hybrid	Hybrid
553	Reinsfeld1	0.73311	0	2e-05	0.06173	0.20512	1e-05	0.26688		0.92	0.08		1
554	Reinsfeld1	0.85674	0	0.00029	0.01837	0.12449	0.00011	0.14326		0.886	0.114		5	Hybrid	mon	mon	Hybrid
555	Reinsfeld1	0.9806	0	0	0.00055	0.01885	0	0.0194		0.969	0.031		1
556	Reinsfeld1	0.92208	0	0	0.00536	0.07256	0	0.07792		0.93	0.07		1
557	Reinsfeld1	0.92214	0	0	0.00633	0.07153	0	0.07786		0.915	0.085		1
558	Reinsfeld1	0.07103	0	0.00023	0.0854	0.84332	2e-05	0.92897	Hybrid	0.902	0.098		1		mon	mon	Hybrid
559	Reinsfeld1	0.17664	0	0.00375	0.25076	0.56738	0.00147	0.82336	Hybrid	0.591	0.409	Hybrid	3	Hybrid	Hybrid	Hybrid	Hybrid
560	Reinsfeld1	0.87962	0	0.00129	0.01191	0.1069	0.00027	0.12037		0.907	0.093		1
561	Reinsfeld1	0.95394	0	1e-05	0.00235	0.0437	0	0.04606		0.953	0.047		1
562	Reinsfeld1	0.56575	0.00017	0.00568	0.11057	0.31294	0.00488	0.43407	?	0.685	0.315	Hybrid	3	Hybrid	mon	Hybrid	Hybrid
563	Reinsfeld1	0.95711	0	4e-05	0.00215	0.04068	1e-05	0.04288		0.958	0.042		1
564	Reinsfeld1	0.70253	0	5e-05	0.02673	0.27069	1e-05	0.29748	?	0.812	0.188	?	5	Hybrid	mon	mon	Hybrid
565	Reinsfeld1	0.87018	0	0	0.0067	0.12311	0	0.12981		0.886	0.114	?	1
566	Reinsfeld1	0.94127	0	0	0.00448	0.05425	0	0.05873		0.849	0.151	?	1
567	Reinsfeld1	0.95651	0	6e-05	0.00206	0.04137	1e-05	0.0435		0.96	0.04		1
568	Reinsfeld1	0.98191	0	0	0.0005	0.01759	0	0.01809		0.965	0.035		1
569	Reinsfeld1	0.94878	0	0	0.00365	0.04757	0	0.05122		0.962	0.038		1
570	Reinsfeld1	0.91773	0	0.0003	0.01382	0.06786	0.0003	0.08228		0.904	0.096		1
571	Reinsfeld1	0.87176	0	0.00249	0.01687	0.10776	0.00112	0.12824		0.925	0.075		1
572	Reinsfeld1	0.06118	0	0.00011	0.06406	0.87464	1e-05	0.93882	Hybrid	0.883	0.117	?	1		mon	mon	Hybrid
573	Reinsfeld1	0.75042	0	0	0.00619	0.24339	0	0.24958		0.879	0.121	?	1
574	Reinsfeld1	0.93804	0	0	0.00464	0.05732	0	0.06196		0.933	0.067		1
575	Reinsfeld1	0.95626	0	0	0.00146	0.04227	0	0.04373		0.887	0.113	?	1
576	Reinsfeld1	0.75485	0	0.00145	0.0197	0.22382	0.00019	0.24516		0.852	0.148	?	1
577	Reinsfeld1	0.98292	0	0	0.00035	0.01672	0	0.01707		0.969	0.031		1
578	Reinsfeld1	0	0.76954	0	0.01658	0	0.21388	0.23046		0.058	0.942		2
579	Reinsfeld1	0	0.84318	0	0.00796	0	0.14885	0.15681		0.073	0.927		2
580	Reinsfeld1	0	0.98926	0	0.00011	0	0.01064	0.01075		0.027	0.973		2
581	Reinsfeld1	0	0.90964	2e-05	0.00621	0	0.08412	0.09035		0.044	0.956		2
582	Reinsfeld1	0	0.98368	0	0.00037	0	0.01594	0.01631		0.025	0.975		2
583	Reinsfeld1	0	0.21363	3e-05	0.06896	0	0.71737	0.78636	Hybrid	0.108	0.892	?	2		para	para	Hybrid
584	Reinsfeld1	0	0.95857	0	0.00193	0	0.0395	0.04143		0.039	0.961		2
585	Reinsfeld1	0	0.99239	0	0.0001	0	0.00752	0.00762		0.025	0.975		2
586	Reinsfeld1	0	0.95833	6e-05	0.00134	0	0.04027	0.04167		0.037	0.963		2
587	Reinsfeld1	0	0.9655	0	0.00145	0	0.03304	0.03449		0.031	0.969		2
588	Reinsfeld1	0	0.90678	0	0.00779	0	0.08542	0.09321		0.057	0.943		2
589	Reinsfeld1	0	0.96555	0	0.00157	0	0.03288	0.03445		0.044	0.956		2
590	Reinsfeld1	0	0.62822	0.01549	0.05792	0.0044	0.29398	0.37179	?	0.08	0.92		2
591	Reinsfeld1	0	0.45861	0.00015	0.1065	4e-05	0.43471	0.5414	Hybrid	0.216	0.784	Hybrid	2		para	Hybrid	Hybrid
592	Reinsfeld1	0	0.91462	0.00011	0.00773	3e-05	0.07752	0.08539		0.056	0.944		2
593	Reinsfeld1	0	0.98024	0	0.00047	0	0.01929	0.01976		0.032	0.968		2
594	Reinsfeld1	0	0.4476	0.00024	0.05388	5e-05	0.49823	0.5524	Hybrid	0.145	0.855	?	6	Hybrid	para	Hybrid	Hybrid
595	Reinsfeld1	0	0.92371	0	0.00652	0	0.06976	0.07628		0.054	0.946		2
596	Reinsfeld1	0	0.96469	0	0.00093	0	0.03439	0.03532		0.036	0.964		2
597	Reinsfeld1	0	0.91272	0	0.01635	0	0.07093	0.08728		0.058	0.942		2
598	Reinsfeld1	0	0.97786	0	0.00056	0	0.02157	0.02213		0.03	0.97		2
599	Reinsfeld1	0	0.97335	0	0.00107	0	0.02557	0.02664		0.031	0.969		2
600	Reinsfeld1	0	0.81445	0.00012	0.03274	5e-05	0.15265	0.18556		0.076	0.924		2
601	Reinsfeld1	0	0.99272	0	7e-05	0	0.00721	0.00728		0.022	0.978		2
602	Reinsfeld1	0	0.9417	0.00054	0.00303	5e-05	0.05468	0.0583		0.042	0.958		2
603	Reinsfeld1	0	0.95724	0	0.00161	0	0.04116	0.04277		0.039	0.961		2
604	Reinsfeld1	0	0.9649	0	0.00097	0	0.03414	0.03511		0.042	0.958		2
605	Reinsfeld1	0	0.07976	0.00157	0.04542	6e-05	0.8732	0.92025	Hybrid	0.115	0.885	?	2		para	para	Hybrid
606	Reinsfeld1	0	0.34547	0	0.0743	0	0.58023	0.65453	Hybrid	0.046	0.954		2		para	para	Hybrid
607	Reinsfeld1	0	0.88942	0	0.01253	0	0.09804	0.11057		0.062	0.938		2
608	Reinsfeld1	0	0.97476	0	0.00083	0	0.02441	0.02524		0.045	0.955		2
609	Reinsfeld1	0	0.92877	0	0.0059	0	0.06533	0.07123		0.052	0.948		2
610	Reinsfeld1	0	0.8842	0	0.00842	0	0.10738	0.1158		0.057	0.943		2
611	Reinsfeld1	0	0.88161	0	0.00835	0	0.11004	0.11839		0.059	0.941		2
612	Reinsfeld1	0	0.94235	1e-05	0.00263	0	0.05501	0.05765		0.047	0.953		2
613	Reinsfeld1	0	0.96666	0	0.00056	0	0.03277	0.03333		0.033	0.967		2
614	Reinsfeld1	0	0.94606	0	0.00255	0	0.05139	0.05394		0.043	0.957		2
615	Reinsfeld1	0	0.58792	8e-05	0.07697	3e-05	0.335	0.41208		0.185	0.815		2
616	Reinsfeld1	0	0.95845	0	0.00129	0	0.04027	0.04156		0.045	0.955		2
617	Reinsfeld1	0	0.88725	0	0.00299	0	0.10976	0.11275		0.056	0.944		2
618	Reinsfeld1	0	0.99058	0	0.0001	0	0.00933	0.00943		0.024	0.976		2
619	Reinsfeld1	0	0.2039	1e-05	0.10584	0	0.69024	0.79609	Hybrid	0.118	0.882	?	2		para	para	Hybrid
620	Reinsfeld2	0.95111	0	0	0.00249	0.0464	0	0.04889		0.956	0.044		1
621	Reinsfeld2	0.88214	0	0	0.01752	0.10033	0	0.11785		0.931	0.069		1
622	Reinsfeld2	0.08282	0	0.00051	0.1851	0.73148	9e-05	0.91718	Hybrid	0.675	0.325	Hybrid	3	Hybrid	Hybrid	Hybrid	Hybrid
623	Reinsfeld2	0.01089	1e-05	0.08774	0.34106	0.46338	0.09693	0.98911	Hybrid	0.618	0.382	Hybrid	4	Hybrid	Hybrid	Hybrid	Hybrid
624	Reinsfeld2	0.92949	0	0	0.00274	0.06777	0	0.07051		0.964	0.036	?	1
625	Reinsfeld2	0.05642	0	0	0.10595	0.83763	0	0.94358	Hybrid	0.854	0.146	?	1		mon	mon	Hybrid
626	Reinsfeld2	0.37903	0	6e-05	0.26668	0.35414	8e-05	0.62096	hybrid	0.853	0.147	?	1		mon	mon	Hybrid
627	Reinsfeld2	0.2059	0	0	0.03989	0.75422	0	0.79411	Hybrid	0.863	0.137	?	1		mon	mon	Hybrid
628	Reinsfeld2	0.00176	0	0.00197	0.09258	0.90321	0.00048	0.99824	Hybrid	0.769	0.231	Hybrid	1		mon	Hybrid	Hybrid
629	Reinsfeld2	0.12557	0	1e-05	0.14464	0.72978	0	0.87443	Hybrid	0.808	0.192	?	1		mon	mon	Hybrid
630	Reinsfeld2	0.85164	0	1e-05	0.01527	0.13308	0	0.14836		0.899	0.101		1
631	Reinsfeld2	0.90419	0	0	0.01056	0.08525	0	0.09581		0.908	0.092		1
632	Reinsfeld2	0.90066	0	0	0.01088	0.08846	0	0.09934		0.897	0.103		1
633	Reinsfeld2	0.86563	0	2e-05	0.02285	0.11149	1e-05	0.13437		0.907	0.093		1
634	Reinsfeld2	0.6968	0	0	0.09082	0.21236	0	0.30318		0.919	0.081		1
635	Reinsfeld2	0.89583	0	0	0.00817	0.096	0	0.10417		0.807	0.193	?	1
636	Reinsfeld2	0.90814	0	0	0.00801	0.08385	0	0.09186		0.932	0.068		1
637	Reinsfeld2	0.88636	0	1e-05	0.02891	0.08471	1e-05	0.11364		0.789	0.211	Hybrid	1		mon	mon	Hybrid
638	Reinsfeld2	0.97147	0	0	0.00084	0.02769	0	0.02853		0.962	0.038		1
639	Reinsfeld2	0.91793	0	0	0.00843	0.07364	0	0.08207		0.946	0.054		1
640	Reinsfeld2	0.94296	0	1e-05	0.00337	0.05366	0	0.05704		0.95	0.05		1
641	Reinsfeld2	0.92218	0	0	0.00255	0.07527	0	0.07782		0.952	0.048		1
642	Reinsfeld2	0.9446	0	0	0.00389	0.0515	0	0.05539		0.957	0.043		1
643	Reinsfeld2	0.02791	0	0.00757	0.31374	0.64232	0.00847	0.9721	Hybrid	0.646	0.354	Hybrid	5	Hybrid	Hybrid	Hybrid	Hybrid
644	Reinsfeld2	0.33447	0	0.01571	0.16577	0.47736	0.00668	0.66552	Hybrid	0.848	0.152		4	Hybrid	mon	Hybrid	Hybrid
645	Reinsfeld2	0.07219	0	0.016	0.17093	0.73574	0.00514	0.92781	Hybrid	0.908	0.092		1
646	Reinsfeld2	0.02995	0	0.00013	0.17778	0.79212	2e-05	0.97005	Hybrid	0.777	0.223	Hybrid	1		mon	Hybrid	Hybrid
647	Reinsfeld2	0.69791	0	6e-05	0.05078	0.25124	2e-05	0.3021	?	0.766	0.234	Hybrid	1		mon	mon	Hybrid
648	Reinsfeld2	0.78617	0	0.0004	0.02136	0.19199	8e-05	0.21383	?	0.798	0.202	Hybrid	1		mon	mon	Hybrid
649	Reinsfeld2	0.9864	0	0	0.00022	0.01338	0	0.0136		0.967	0.033		1
650	Reinsfeld2	0.12986	0	0	0.07478	0.79536	0	0.87014	Hybrid	0.852	0.148	?	1		mon	mon	Hybrid
651	Reinsfeld2	0.87645	0	0	0.02087	0.10267	0	0.12354		0.874	0.126	?	1
652	Reinsfeld2	0.94981	0	0	0.00351	0.04668	0	0.05019		0.944	0.056		1
653	Reinsfeld2	0.0566	0	0.01352	0.13766	0.78901	0.0032	0.94339	Hybrid	0.668	0.332	Hybrid	4	Hybrid	Hybrid	Hybrid	Hybrid
654	Reinsfeld2	0.97897	0	1e-05	0.00045	0.02057	0	0.02103		0.961	0.039		1
655	Reinsfeld2	0.76738	0	1e-05	0.04574	0.18686	0	0.23261		0.827	0.173		1
656	Reinsfeld2	0.98288	0	0	0.00026	0.01686	0	0.01712		0.954	0.046		1
657	Reinsfeld2	0.95235	0	0	0.00214	0.04551	0	0.04765		0.945	0.055		1
658	Reinsfeld2	0.93303	0	0	0.00343	0.06353	0	0.06696		0.927	0.073		1
659	Reinsfeld2	0.93761	0	0	0.00531	0.05707	0	0.06238		0.932	0.068		1
660	Reinsfeld2	0.9637	0	0	0.00111	0.03518	0	0.03629		0.948	0.052		1
661	Reinsfeld2	0.98196	0	0	0.00036	0.01768	0	0.01804		0.964	0.036		1
662	Reinsfeld2	0.98058	0	0	0.00044	0.01898	0	0.01942		0.966	0.034		1
663	Reinsfeld2	0.8995	0	0	0.00957	0.09093	0	0.1005		0.939	0.061		1
664	Reinsfeld2	0	0.75592	0	0.00753	0	0.23655	0.24408		0.069	0.931		2
665	Reinsfeld2	0	0.07298	0	0.03082	0	0.89619	0.92701	Hybrid	0.143	0.857	?	2		para	para	Hybrid
666	Reinsfeld2	0	0.99284	0	5e-05	0	0.00711	0.00716		0.03	0.97		2
667	Reinsfeld2	0	0.79608	1e-05	0.04757	0	0.15634	0.20392		0.034	0.966		2
668	Reinsfeld2	0	0.97601	0	0.00036	0	0.02363	0.02399		0.031	0.969		2
669	Reinsfeld2	0	0.82779	0	0.01563	0	0.15658	0.17221		0.045	0.955		2
670	Reinsfeld2	0	0.9812	0	0.00064	0	0.01816	0.0188		0.032	0.968		2
671	Reinsfeld2	0	0.81465	0.00023	0.03136	8e-05	0.15368	0.18535		0.122	0.878		2
672	Reinsfeld2	0	0.98234	0	0.00047	0	0.01719	0.01766		0.036	0.964		2
673	Reinsfeld2	7e-05	0.31995	0.00068	0.35086	0.00173	0.32672	0.67999	Hybrid	0.227	0.773	Hybrid	2		para	Hybrid	Hybrid
674	Reinsfeld2	0	0.63718	3e-05	0.03919	0	0.32359	0.36281		0.063	0.937		2
675	Reinsfeld2	0	0.99275	0	9e-05	0	0.00716	0.00725		0.023	0.977		2
676	Reinsfeld2	0	0.25071	5e-05	0.07417	1e-05	0.67506	0.74929	hybrid	0.08	0.92		2		para	para	Hybrid
677	Reinsfeld2	0	0.98778	0	0.0002	0	0.01202	0.01222		0.024	0.976		2
678	Reinsfeld2	0	0.96548	0	0.00131	0	0.03321	0.03452		0.038	0.962		2
679	Reinsfeld2	0	0.95082	0	0.00284	0	0.04634	0.04918		0.05	0.95		2
680	Reinsfeld2	0	0.68073	2e-05	0.06611	1e-05	0.25312	0.31926		0.054	0.946		2
681	Reinsfeld2	0	0.97518	0	0.00078	0	0.02404	0.02482		0.035	0.965		2
682	Reinsfeld2	0	0.99569	0	3e-05	0	0.00428	0.00431		0.023	0.977		2
683	Reinsfeld2	0	0.32268	3e-05	0.04626	0	0.63103	0.67732	Hybrid	0.102	0.898	?	2		para	para	Hybrid
684	Reinsfeld2	0	0.61238	0	0.07855	0	0.30907	0.38762	Hybrid	0.153	0.847	?	2		para	para	Hybrid
685	Reinsfeld2	0	0.94903	0	0.00312	0	0.04784	0.05096		0.05	0.95		2
686	Reinsfeld2	0	0.86556	0	0.01581	0	0.11863	0.13444		0.065	0.935		2
687	Reinsfeld2	0	0.97564	0	0.00096	0	0.02341	0.02437		0.04	0.96		2
688	Reinsfeld2	0	0.99038	0	0.00014	0	0.00948	0.00962		0.024	0.976		2
689	Reinsfeld2	0	0.80523	0	0.00604	0	0.18872	0.19476		0.047	0.953		2
690	Reinsfeld2	0	0.9713	0	0.00082	0	0.02788	0.0287		0.029	0.971		2
691	Reinsfeld2	0	0.98953	0	0.00011	0	0.01037	0.01048		0.024	0.976		2
692	Reinsfeld2	0	0.97089	0	0.00058	0	0.02853	0.02911		0.029	0.971		2
693	Reinsfeld2	0	0.88445	0	0.01602	0	0.09952	0.11554		0.108	0.892	?	2
694	Reinsfeld2	0	0.97845	0	0.00046	0	0.02109	0.02155		0.03	0.97		2
695	Reinsfeld2	0	0.88352	0.00362	0.00965	0.00049	0.10273	0.11649		0.038	0.962		2
696	Reinsfeld2	0	0.97436	0	0.0012	0	0.02444	0.02564		0.033	0.967		2
697	Reinsfeld2	0	0.5462	1e-05	0.15319	1e-05	0.30061	0.45382	?	0.228	0.772	Hybrid	6	Hybrid	para	Hybrid	Hybrid
698	Reinsfeld2	0	0.92673	0	0.0033	0	0.06997	0.07327		0.038	0.962		2
699	Reinsfeld2	0	0.44314	2e-05	0.09214	0	0.4647	0.55686	Hybrid	0.148	0.852	?	2		para	para	Hybrid
700	Reinsfeld2	0	0.8257	0	0.0292	0	0.1451	0.1743		0.126	0.874	?	2
701	Reinsfeld2	0	0.50048	0.0005	0.16371	0.00028	0.33504	0.49953	Hybrid	0.173	0.827	?	2		para	para	Hybrid
702	Reinsfeld2	0	0.94938	4e-05	0.00284	0	0.04775	0.05063		0.04	0.96		2
703	Reinsfeld2	0	0.17542	0.1028	0.16052	0.02249	0.53877	0.82458	Hybrid	0.161	0.839	?	2		para	para	Hybrid
704	Reinsfeld2	0	0.98244	0	0.00047	0	0.01709	0.01756		0.041	0.959		2
705	Reinsfeld2	0	0.89409	0	0.00293	0	0.10299	0.10592		0.125	0.875	?	2
706	Reinsfeld2	0.00069	0	0	0.92913	0.07017	1e-05	0.99931	Hybrid	0.551	0.449	Hybrid	3	Hybrid	Hybrid	Hybrid	Hybrid
707	Reinsfeld2	0.14896	0	0.00037	0.47112	0.37847	0.00108	0.85104	Hybrid	0.787	0.213	Hybrid	5	Hybrid	Hybrid	Hybrid	Hybrid
708	Reinsfeld2	0.0511	0.00063	0.02724	0.53604	0.24585	0.13914	0.94827	Hybrid	0.451	0.549	Hybrid	3	Hybrid	Hybrid	Hybrid	Hybrid
709	Reinsfeld2	0	0	0.00353	0.82845	0.0125	0.15552	1	Hybrid	0.413	0.587	Hybrid	3	Hybrid	Hybrid	Hybrid	Hybrid
710	Farschweiler	0.98871	0	0	0.0002	0.01108	0	0.01128		0.972	0.028		1
711	Farschweiler	0.98015	0	0	0.00045	0.0194	0	0.01985		0.966	0.034		1
712	Farschweiler	0.39189	0	0.04305	0.20112	0.32786	0.03608	0.60811	Hybrid	0.804	0.196	?	3	Hybrid	mon	Hybrid	Hybrid
713	Farschweiler	0.94389	0	0.0001	0.00291	0.05309	1e-05	0.05611		0.834	0.166	?	5	Hybrid	mon	mon	Hybrid
714	Farschweiler	0.6455	0	0.00022	0.06167	0.29257	5e-05	0.35451	?	0.858	0.142	?	5	Hybrid	mon	mon	Hybrid
715	Farschweiler	0.97436	0	1e-05	0.00048	0.02515	0	0.02564		0.968	0.032		1
716	Farschweiler	0.71616	0	0.0039	0.02684	0.25282	0.00028	0.28384	?	0.913	0.087		5	Hybrid	mon	mon	Hybrid
717	Farschweiler	0.83839	0	0.00066	0.01564	0.14518	0.00012	0.1616		0.94	0.06		1
718	Farschweiler	0.84841	0	0.00016	0.01588	0.13552	3e-05	0.15159	?	0.919	0.081		5	Hybrid	mon	mon	Hybrid
719	Farschweiler	0.92508	0	0	0.00522	0.06971	0	0.07493		0.934	0.066		1
720	Farschweiler	0.79438	0	0.00135	0.02638	0.17756	0.00032	0.20561	?	0.923	0.077		5	Hybrid	mon	mon	Hybrid
721	Farschweiler	0.86167	0	9e-05	0.01284	0.12538	2e-05	0.13833	?	0.947	0.053		1
722	Farschweiler	0.92851	0	7e-05	0.00487	0.06654	1e-05	0.07149		0.933	0.067		5	Hybrid	mon	mon	Hybrid
723	Farschweiler	0.95753	0	0	0.00204	0.04043	0	0.04247		0.959	0.041		1
724	Farschweiler	0.95745	0	3e-05	0.00121	0.04132	0	0.04256		0.965	0.035		1
725	Farschweiler	0.95064	0	0	0.00163	0.04773	0	0.04936		0.951	0.049		1
726	Farschweiler	0.27295	0	0.00798	0.09864	0.6194	0.00103	0.72705	hybrid	0.889	0.111	?	1		mon	mon	Hybrid
727	Farschweiler	0.87812	0	0	0.0126	0.10928	0	0.12188		0.942	0.058		1
728	Farschweiler	0.96042	0	0	0.00197	0.03762	0	0.03959		0.957	0.043		1
729	Farschweiler	0.93937	0	0	0.00245	0.05818	0	0.06063		0.955	0.045		1
730	Farschweiler	0.91919	0	0.00066	0.00694	0.07303	0.00018	0.08081		0.924	0.076		5	Hybrid	mon	mon	Hybrid
731	Farschweiler	0.88596	0	0.0003	0.00629	0.10744	2e-05	0.11405		0.936	0.064		1
732	Farschweiler	0.98618	0	0	0.00021	0.01361	0	0.01382		0.971	0.029		1
733	Farschweiler	0.97137	0	0	0.001	0.02763	0	0.02863		0.963	0.037		1
734	Farschweiler	0.96601	0	2e-05	0.00119	0.03277	0	0.03398		0.957	0.043		1
735	Farschweiler	0.98757	0	0	0.00024	0.01218	0	0.01242		0.972	0.028		1
736	Farschweiler	0.96949	0	0	0.00089	0.02962	0	0.03051		0.963	0.037		1
737	Farschweiler	0	0.92763	0	0.00588	0	0.06649	0.07237		0.056	0.944		2
738	Farschweiler	0.98018	0	0	0.00049	0.01933	0	0.01982		0.967	0.033		1
739	Farschweiler	0.95623	0	0	0.00153	0.04223	0	0.04376		0.961	0.039		1
740	Farschweiler	0.95991	0	7e-05	0.00137	0.03865	0	0.04009		0.961	0.039		1
741	Farschweiler	0.99456	0	0	4e-05	0.00541	0	0.00545		0.975	0.025		1
742	Farschweiler	0.97764	0	0	0.00039	0.02197	0	0.02236		0.966	0.034		1
743	Farschweiler	0.07048	0	0.00286	0.08541	0.84078	0.00048	0.92953	Hybrid	0.911	0.089		1		mon	mon	Hybrid
744	Farschweiler	0.93777	0	0	0.00372	0.05851	0	0.06223		0.954	0.046		1
745	Farschweiler	0.97377	0	0	0.00067	0.02556	0	0.02623		0.966	0.034		1
746	Farschweiler	0.52025	0	0.00731	0.14507	0.32359	0.00379	0.47976	?	0.828	0.172	?	5	Hybrid	mon	mon	Hybrid
747	Farschweiler	0.91693	0	0	0.00703	0.07604	0	0.08307		0.935	0.065		1
748	Farschweiler	0.95344	0	1e-05	0.00264	0.04391	0	0.04656		0.958	0.042		1
749	Farschweiler	0.85225	0	0.00522	0.0092	0.13306	0.00027	0.14775		0.938	0.062		1
750	Farschweiler	0	0.77609	5e-05	0.04402	2e-05	0.17981	0.2239		0.06	0.94		2
751	Farschweiler	0	0.90071	0	0.00611	0	0.09318	0.09929		0.042	0.958		2
752	Farschweiler	0	0.97908	0	0.00034	0	0.02058	0.02092		0.03	0.97		2
753	Farschweiler	0	0.97288	0	0.00245	0	0.02467	0.02712		0.027	0.973		2
754	Farschweiler	0	0.0872	7e-05	0.02948	0	0.88326	0.91281	Hybrid	0.126	0.874	?	2		para	para	Hybrid
755	Farschweiler	0	0.96026	0	0.00213	0	0.0376	0.03973		0.03	0.97		2
756	Farschweiler	0	0.98165	0	0.00059	0	0.01776	0.01835		0.028	0.972		2
757	Farschweiler	0	0.6375	0.0005	0.08008	0.00024	0.28169	0.36251	?	0.116	0.884	?	6	Hybrid	para	para	Hybrid
758	Farschweiler	0	0.99017	0	0.00011	0	0.00972	0.00983		0.027	0.973		2
759	Farschweiler	0	0.96866	0	0.00089	0	0.03045	0.03134		0.03	0.97		2
760	Farschweiler	0	0.25757	2e-05	0.03442	0	0.70799	0.74243		0.047	0.953		2
761	Farschweiler	0	0.98992	0	0.00016	0	0.00992	0.01008		0.027	0.973		2
762	Farschweiler	0	0.34147	0.00026	0.28456	0.00047	0.37323	0.65852	Hybrid	0.221	0.779	Hybrid	4	Hybrid	Hybrid	Hybrid	Hybrid
763	Farschweiler	0	0.98766	0	0.00027	0	0.01207	0.01234		0.023	0.977		2
764	Farschweiler	0	0.79532	0	0.01061	0	0.19407	0.20468		0.055	0.945		2
765	Farschweiler	0	0.97419	0	0.00036	0	0.02545	0.02581		0.034	0.966		2
766	Farschweiler	0	0.46058	0	0.02492	0	0.5145	0.53942	hybrid	0.048	0.952	?	6	Hybrid	para	Hybrid	Hybrid
767	Farschweiler	0	0.96987	0	0.00096	0	0.02917	0.03013		0.035	0.965		2
768	Farschweiler	0	0.98659	0	0.00021	0	0.01321	0.01342		0.032	0.968		2
769	Farschweiler	0	0.08979	0	0.03239	0	0.87782	0.91021	hybrid	0.054	0.946		2		para	para	Hybrid
770	Farschweiler	0	0.15106	0	0.02856	0	0.82038	0.84894	hybrid	0.094	0.906	?	6	Hybrid	para	Hybrid	Hybrid
771	Farschweiler	0	0.95367	0	0.00313	0	0.0432	0.04633		0.073	0.927		2
772	Farschweiler	0	0.97871	0	0.0002	0	0.02108	0.02128		0.039	0.961		2
773	Farschweiler	0	0.95677	0	0.00223	0	0.041	0.04323		0.036	0.964		2
774	Farschweiler	0	0.82052	0	0.01556	0	0.16391	0.17947	?	0.103	0.897	?	2
775	Farschweiler	0	0.84382	0.00018	0.02217	9e-05	0.13375	0.15619	?	0.059	0.941		6	Hybrid	para	para	Hybrid
776	Farschweiler	0	0.99081	0	0.00012	0	0.00907	0.00919		0.023	0.977		2
777	Farschweiler	0	0.85388	0.0033	0.01716	0.00103	0.12462	0.14611		0.075	0.925		6	Hybrid	para	para	Hybrid
778	Farschweiler	0	0.78599	0	0.02945	0	0.18456	0.21401		0.087	0.913		6	Hybrid	para	para	Hybrid
779	Farschweiler	0	0.87194	0	0.01011	0	0.11794	0.12805		0.071	0.929		2
780	Farschweiler	0	0.92701	2e-05	0.00297	0	0.06999	0.07298		0.04	0.96		2
781	Farschweiler	0	0.92913	0	0.00261	0	0.06826	0.07087		0.045	0.955		2
782	Farschweiler	0	0.12674	0	0.69906	2e-05	0.17419	0.87327	Hybrid	0.168	0.832	?	6	Hybrid	para	Hybrid	Hybrid
783	Farschweiler	0	0.98479	0	0.00036	0	0.01485	0.01521		0.031	0.969		2
784	Farschweiler	0	0.99219	0	7e-05	0	0.00774	0.00781		0.022	0.978		2
785	Farschweiler	0	0.85978	1e-05	0.01176	0	0.12845	0.14022		0.077	0.923		2
786	Farschweiler	0	0.98425	0	0.00043	0	0.01532	0.01575		0.031	0.969		2
787	Farschweiler	0	0.99273	0	8e-05	0	0.00718	0.00726		0.026	0.974		2
788	Farschweiler	0	0.94329	0	0.00327	0	0.05344	0.05671		0.033	0.967		6	Hybrid	para	para	Hybrid
789	Farschweiler	0	0.9313	0	0.00387	0	0.06483	0.0687		0.082	0.918		6	Hybrid	para	para	Hybrid
790	Damflos	0.80458	0	8e-05	0.02135	0.17398	1e-05	0.19542		0.849	0.151	?	1
791	Damflos	0.91705	0	0	0.00924	0.07371	0	0.08295		0.904	0.096		1
792	Damflos	0.13152	0	1e-05	0.36335	0.50511	1e-05	0.86848	Hybrid	0.669	0.331	Hybrid	1		mon	Hybrid	Hybrid
793	Damflos	0.97003	0	0	0.0011	0.02887	0	0.02997		0.956	0.044		1
794	Damflos	0.14466	0	0.0006	0.12142	0.73326	7e-05	0.85535	Hybrid	0.794	0.206	Hybrid	1		mon	Hybrid	Hybrid
795	Damflos	0.967	0	0	0.001	0.03201	0	0.03301		0.965	0.035		1
796	Damflos	0.9794	0	0	0.00035	0.02026	0	0.02061		0.968	0.032		1
797	Damflos	0.88522	0	0	0.00585	0.10893	0	0.11478		0.91	0.09		1
798	Damflos	0.91471	0	0.00137	0.00708	0.0766	0.00025	0.0853		0.934	0.066		1
799	Damflos	0.98653	0	0	0.00032	0.01314	0	0.01346		0.976	0.024		1
800	Damflos	0.97701	0	0	0.00055	0.02244	0	0.02299		0.964	0.036		1
801	Damflos	0.02506	0	0	0.03413	0.94082	0	0.97495	Hybrid	0.909	0.091		1		mon	mon	Hybrid
802	Damflos	0.98402	0	0	0.00037	0.01561	0	0.01598		0.972	0.028		1
803	Damflos	0.97623	0	0	0.00054	0.02324	0	0.02378		0.969	0.031		1
804	Damflos	0.93821	0	0	0.00461	0.05718	0	0.06179		0.959	0.041		1
805	Damflos	0.98248	0	0	0.00024	0.01728	0	0.01752		0.972	0.028		1
806	Damflos	0.30683	0	0.00108	0.32212	0.36826	0.00171	0.69317	Hybrid	0.659	0.341	Hybrid	3	Hybrid	Hybrid	Hybrid	Hybrid
807	Damflos	0.75951	0	0.00244	0.05716	0.17888	0.00202	0.2405	?	0.897	0.103		1
808	Damflos	0.90711	0	0	0.00945	0.08344	0	0.09289		0.962	0.038		1
809	Damflos	0.9687	0	0	0.00095	0.03036	0	0.03131		0.95	0.05		1
810	Damflos	0.97313	0	0	0.00052	0.02635	0	0.02687		0.963	0.037		1
811	Damflos	0.80481	0	0	0.12594	0.06925	0	0.19519		0.835	0.165		1
812	Damflos	0.91503	0	0	0.00352	0.08145	0	0.08497		0.931	0.069		1
813	Damflos	0.98561	0	0	0.00021	0.01419	0	0.0144		0.976	0.024		1
814	Damflos	0.9276	0	0	0.00617	0.06623	0	0.0724		0.941	0.059		1
815	Damflos	0.78418	0	4e-05	0.03196	0.1838	2e-05	0.21582	?	0.72	0.28	Hybrid	1		mon	mon	Hybrid
816	Damflos	0.94259	0	0	0.00221	0.0552	0	0.05741		0.951	0.049		1
817	Damflos	0.85884	0	0.00026	0.01682	0.12401	7e-05	0.14116		0.906	0.094		1
818	Damflos	0.95446	0	0	0.00137	0.04416	0	0.04553		0.954	0.046		1
819	Damflos	0.86268	0	4e-05	0.01615	0.12111	1e-05	0.13731		0.933	0.067		1
820	Damflos	0.91675	0	0.0006	0.00724	0.07527	0.00014	0.08325		0.938	0.062		1
821	Damflos	0.93861	0	3e-05	0.00307	0.05829	0	0.06139		0.942	0.058		1
822	Damflos	0.84021	0	1e-05	0.03483	0.12494	1e-05	0.15979		0.892	0.108	?	1
823	Damflos	0.97602	0	1e-05	0.00068	0.0233	0	0.02399		0.964	0.036		1
824	Damflos	0.96226	0	0	0.00141	0.03633	0	0.03774		0.961	0.039		1
825	Damflos	0.89994	0	0.00096	0.0091	0.08976	0.00023	0.10005		0.947	0.053		5	Hybrid	mon	mon	Hybrid
826	Damflos	0.77542	1e-05	0.00115	0.04184	0.18096	0.00063	0.22458	?	0.886	0.114	?	1
827	Damflos	0.92976	0	0	0.00509	0.06514	0	0.07023		0.813	0.187	?	1
828	Damflos	0.94721	0	0	0.00364	0.04914	0	0.05278		0.951	0.049		1
829	Damflos	0.9862	0	0	0.00015	0.01365	0	0.0138		0.971	0.029		1
830	Damflos	0	0.869	1e-05	0.02121	1e-05	0.10978	0.13101		0.075	0.925		2
831	Damflos	0	0.96548	0	0.00157	0	0.03295	0.03452		0.036	0.964		2
832	Damflos	0	0.82464	7e-05	0.00603	0	0.16926	0.17536		0.103	0.897		2
833	Damflos	0	0.98637	0	0.00034	0	0.01329	0.01363		0.033	0.967		2
834	Damflos	0	0.99507	0	4e-05	0	0.00489	0.00493		0.021	0.979		2
835	Damflos	0	0.96421	0	0.00158	0	0.03421	0.03579		0.033	0.967		2
836	Damflos	0	0.84527	0	0.03283	0	0.1219	0.15473		0.06	0.94		2
837	Damflos	0	0.91388	0.00015	0.00977	5e-05	0.07615	0.08612		0.046	0.954		6	Hybrid	para	para	Hybrid
838	Damflos	0.00076	0.80958	0.00797	0.03469	0.00612	0.14089	0.18967		0.092	0.908		2
839	Damflos	0	0.9952	0	4e-05	0	0.00476	0.0048		0.021	0.979		2
840	Damflos	0	0.96313	1e-05	0.00184	0	0.03502	0.03687		0.035	0.965		2
841	Damflos	0	0.96679	1e-05	0.00133	0	0.03187	0.03321		0.032	0.968		2
842	Damflos	0	0.66852	0.0001	0.17046	0.00024	0.16067	0.33147		0.065	0.935		2
843	Damflos	0	0.9467	1e-05	0.0027	0	0.05059	0.0533		0.038	0.962		2
844	Damflos	0	0.93542	0	0.0028	0	0.06178	0.06458		0.041	0.959		2
845	Damflos	0	0.96728	0	0.00078	0	0.03194	0.03272		0.029	0.971		2
846	Damflos	0	0.92841	0	0.00495	0	0.06664	0.07159		0.038	0.962		2
847	Damflos	0	0.88717	8e-05	0.01047	2e-05	0.10226	0.11283		0.05	0.95		2
848	Damflos	0.00015	0.41694	0.00074	0.2925	0.00253	0.28713	0.5829	Hybrid	0.176	0.824	?	3	Hybrid	para	Hybrid	Hybrid
849	Damflos	0	0.99422	0	5e-05	0	0.00573	0.00578		0.032	0.968		2
850	Damflos	0	0.0037	0.00025	0.42512	0.00034	0.57059	0.9963	Hybrid	0.396	0.604	Hybrid	2		para	Hybrid	Hybrid
851	Damflos	0	0.98299	0	0.00057	0	0.01644	0.01701		0.031	0.969		2
852	Damflos	0	0.90861	0	0.0056	0	0.08579	0.09139		0.066	0.934		2
853	Damflos	0	0.99116	0	8e-05	0	0.00876	0.00884		0.023	0.977		2
854	Damflos	0	0.94064	0	0.00129	0	0.05807	0.05936		0.047	0.953		2
855	Damflos	0	0.7732	0	0.03025	0	0.19655	0.2268		0.12	0.88	?	2
856	Damflos	0	0.97369	0	0.00126	0	0.02506	0.02632		0.03	0.97		2
857	Damflos	0	0.92501	0.00025	0.00487	3e-05	0.06983	0.07498		0.047	0.953		2
858	Damflos	0	0.98127	0	0.00045	0	0.01828	0.01873		0.029	0.971		2
859	Damflos	0	0.98327	0	0.00047	0	0.01626	0.01673		0.029	0.971		2
860	Damflos	0	0.90424	0	0.00537	0	0.09039	0.09576		0.064	0.936		2
861	Damflos	0	0.92004	0	0.00566	0	0.07431	0.07997		0.049	0.951		2
862	Damflos	0	0.99237	0	0.0001	0	0.00753	0.00763		0.155	0.845	?	2
863	Damflos	0	0.96144	0	0.00067	0	0.03788	0.03855		0.046	0.954		2
864	Damflos	0	0.89203	0	0.01026	0	0.09771	0.10797	?	0.324	0.676	Hybrid	2		para	para	Hybrid
865	Damflos	0	0.96255	2e-05	0.00197	1e-05	0.03545	0.03745		0.035	0.965		2
866	Damflos	0	0.00207	0.00027	0.80273	0.00189	0.19304	0.99793	Hybrid	0.463	0.537	Hybrid	3	Hybrid	Hybrid	Hybrid	Hybrid
867	Damflos	0	0.9112	0	0.00513	0	0.08367	0.0888		0.041	0.959		2
868	Damflos	0	0.81347	2e-05	0.01689	0	0.16962	0.18653		0.049	0.951		2
869	Damflos	0	0.91109	2e-05	0.00841	1e-05	0.08046	0.0889		0.047	0.953		2
870	Prosterath	0.08441	0	3e-05	0.08691	0.82864	0	0.91558	Hybrid	0.915	0.085	?	5	Hybrid	mon	Hybrid	Hybrid
871	Prosterath	0.9757	0	0	0.00056	0.02374	0	0.0243		0.966	0.034		1
872	Prosterath	0.99583	0	0	3e-05	0.00414	0	0.00417		0.978	0.022		1
873	Prosterath	0.99163	0	0	0.00011	0.00826	0	0.00837		0.974	0.026		1
874	Prosterath	0.98176	0	0	0.00025	0.01798	0	0.01823		0.968	0.032		1
875	Prosterath	0.94753	0	6e-05	0.00284	0.04956	1e-05	0.05247		0.958	0.042		1
876	Prosterath	0.97522	0	1e-05	0.00076	0.02401	0	0.02478		0.952	0.048		5	Hybrid	mon	mon	Hybrid
877	Prosterath	0.66837	0	0	0.00344	0.32819	0	0.33163		0.956	0.044		1
878	Prosterath	0.99511	0	0	4e-05	0.00485	0	0.00489		0.978	0.022		1
879	Prosterath	0.9608	0	0	0.00127	0.03792	0	0.03919		0.956	0.044		1
880	Prosterath	0.99591	0	0	2e-05	0.00407	0	0.00409		0.976	0.024		1
881	Prosterath	0.97154	0	0	0.00111	0.02735	0	0.02846		0.964	0.036		5	Hybrid	mon	mon	Hybrid
882	Prosterath	0.86198	0	0	0.0092	0.12882	0	0.13802		0.894	0.106	?	1
883	Prosterath	0.87154	0	0	0.04393	0.08453	0	0.12846		0.925	0.075		1
884	Prosterath	0.96857	0	0	0.00122	0.03021	0	0.03143		0.965	0.035		1
885	Prosterath	0.99385	0	0	5e-05	0.0061	0	0.00615		0.977	0.023		1
886	Prosterath	0.95945	0	0	0.00142	0.03913	0	0.04055		0.797	0.203	Hybrid	5	Hybrid	mon	Hybrid	Hybrid
887	Prosterath	0.98172	0	0	0.00038	0.0179	0	0.01828		0.969	0.031		1
888	Prosterath	0.40542	0	0	0.02391	0.57067	0	0.59458	Hybrid	0.82	0.18	?	1		mon	mon	Hybrid
889	Prosterath	0.97808	0	0	0.00042	0.0215	0	0.02192		0.956	0.044		1
890	Prosterath	0.94047	0	7e-05	0.00128	0.05818	0	0.05953		0.962	0.038		1
891	Prosterath	0.98103	0	0	0.00043	0.01855	0	0.01898		0.963	0.037		1
892	Prosterath	0.96802	0	0	0.00118	0.0308	0	0.03198		0.962	0.038		1
893	Prosterath	0.99659	0	0	2e-05	0.00339	0	0.00341		0.98	0.02		1
894	Prosterath	0.94179	0	8e-05	0.00245	0.05568	1e-05	0.05822		0.949	0.051		1
895	Prosterath	0.97628	0	3e-05	0.00071	0.02298	0	0.02372		0.968	0.032		1
896	Prosterath	0.94346	0	0	0.00114	0.0554	0	0.05654		0.938	0.062		1
897	Prosterath	0.95491	0	4e-05	0.00146	0.04359	0	0.04509		0.967	0.033		1
898	Prosterath	0.97142	0	0	0.00096	0.02762	0	0.02858		0.961	0.039		5	Hybrid	mon	mon	Hybrid
899	Prosterath	0.9273	0	4e-05	0.00426	0.0684	0	0.0727		0.961	0.039		1
900	Prosterath	0.97023	0	0	0.00123	0.02854	0	0.02977		0.972	0.028		5	Hybrid	mon	mon	Hybrid
901	Prosterath	0.94403	0	0	0.00309	0.05288	0	0.05597		0.941	0.059		5	Hybrid	mon	mon	Hybrid
902	Prosterath	0.40723	0	3e-05	0.15108	0.44165	1e-05	0.59277	Hybrid	0.878	0.122	?	5	Hybrid	mon	Hybrid	Hybrid
903	Prosterath	0.91818	0	0	0.00332	0.0785	0	0.08182		0.953	0.047		1
904	Prosterath	0.47642	0	0	0.01842	0.50516	0	0.52358	Hybrid	0.921	0.079	?	5	Hybrid	mon	Hybrid	Hybrid
905	Prosterath	0.99023	0	0	0.00011	0.00966	0	0.00977		0.972	0.028		1
906	Prosterath	0.10206	0	0	0.10512	0.79281	0	0.89793	Hybrid	0.841	0.159	?	1		mon	mon	Hybrid
907	Prosterath	0.98138	0	0	0.0005	0.01812	0	0.01862		0.967	0.033		1
908	Prosterath	0.98935	0	0	9e-05	0.01056	0	0.01065		0.973	0.027		1
909	Prosterath	0.98745	0	0	0.00016	0.01239	0	0.01255		0.973	0.027		1
910	Prosterath	0	0.83786	0	0.00301	0	0.15913	0.16214		0.062	0.938		2
911	Prosterath	0	0.01436	2e-05	0.27362	1e-05	0.71199	0.98564	Hybrid	0.241	0.759	Hybrid	6	Hybrid	Hybrid	Hybrid	Hybrid
912	Prosterath	0	0.97168	0	0.00072	0	0.0276	0.02832		0.03	0.97		2
913	Prosterath	0	0.98641	0	0.00026	0	0.01334	0.0136		0.028	0.972		2
914	Prosterath	0	0.97369	0	0.001	0	0.02531	0.02631		0.03	0.97		2
915	Prosterath	0	0.78413	0	0.04222	0	0.17365	0.21587		0.083	0.917		2
916	Prosterath	0	0.99098	0	0.00013	0	0.00889	0.00902		0.023	0.977		2
917	Prosterath	0	0.96617	0	0.00083	0	0.033	0.03383		0.038	0.962		2
918	Prosterath	0	0.89853	0	0.01258	0	0.08889	0.10147		0.055	0.945		2
919	Prosterath	0	0.96275	0	0.00084	0	0.03641	0.03725		0.032	0.968		2
920	Prosterath	0	0.82351	5e-05	0.01723	1e-05	0.1592	0.17649		0.068	0.932		2
921	Prosterath	0	0.97815	0	0.00025	0	0.02159	0.02184		0.043	0.957		2
922	Prosterath	0	0.00259	0.00011	0.05352	0	0.94378	0.99741	Hybrid	0.083	0.917		2		para	para	Hybrid
923	Prosterath	0	0.94791	0	0.00044	0	0.05165	0.05209		0.028	0.972		2
924	Prosterath	0	0.90114	5e-05	0.00817	1e-05	0.09063	0.09886		0.066	0.934		6	Hybrid	para	para	Hybrid
925	Prosterath	0	0.54645	0.05228	0.06884	0.01123	0.32121	0.45356	?	0.094	0.906		2
926	Prosterath	0	0.98004	0	0.0003	0	0.01966	0.01996		0.032	0.968		2
927	Prosterath	0	0.95153	0	0.00325	0	0.04522	0.04847		0.037	0.963		2
928	Prosterath	0	0.79713	0	0.00606	0	0.19681	0.20287		0.054	0.946		2
929	Prosterath	0	0.82069	0.0002	0.00703	0	0.17207	0.1793		0.039	0.961		2
930	Prosterath	0	0.99117	0	9e-05	0	0.00874	0.00883		0.045	0.955		2
931	Prosterath	0	0.93302	9e-05	0.00524	2e-05	0.06163	0.06698		0.117	0.883	?	2
932	Prosterath	0	0.96973	0	0.00085	0	0.02942	0.03027		0.029	0.971		6	Hybrid	para	para	Hybrid
933	Prosterath	0	0.40922	0.00067	0.29882	0.00135	0.28994	0.59078	Hybrid	0.372	0.628	Hybrid	3	Hybrid	Hybrid	Hybrid	Hybrid
934	Prosterath	0	0.93468	0	0.00391	0	0.06141	0.06532		0.043	0.957		2
935	Prosterath	0	0.90672	3e-05	0.00332	0	0.08993	0.09328		0.038	0.962		2
936	Prosterath	0	0.64713	2e-05	0.03343	0	0.31942	0.35287		0.134	0.866	?	6	Hybrid	para	para	Hybrid
937	Prosterath	0	0.95607	0	0.00213	0	0.0418	0.04393		0.047	0.953		2
938	Prosterath	0	0.98833	0	0.00025	0	0.01142	0.01167		0.022	0.978		2
939	Prosterath	0	0.94724	0	0.00268	0	0.05008	0.05276		0.049	0.951		2
940	Prosterath	0	0.96504	0	0.00139	0	0.03356	0.03495		0.03	0.97		2
941	Prosterath	0	0.97715	0	0.00064	0	0.02221	0.02285		0.033	0.967		2
942	Prosterath	0	0.96232	0	0.0017	0	0.03598	0.03768		0.035	0.965		2
943	Prosterath	0	0.37135	0.0003	0.23221	0.00029	0.39585	0.62865	Hybrid	0.187	0.813	?	4	Hybrid	para	Hybrid	Hybrid
944	Prosterath	0	0.78565	0.00324	0.01719	0.00038	0.19354	0.21435		0.078	0.922		2
945	Prosterath	0	0.95912	0	0.00131	0	0.03956	0.04087		0.036	0.964		2
946	Prosterath	0	0.87831	5e-05	0.01724	2e-05	0.10438	0.12169		0.061	0.939		6	Hybrid	para	para	Hybrid
947	Prosterath	0	0.88139	0	0.00195	0	0.11666	0.11861		0.026	0.974		2
948	Prosterath	0	0.93366	1e-05	0.00857	1e-05	0.05776	0.06635		0.037	0.963		2
949	Prosterath	0	0.97602	0	0.00063	0	0.02335	0.02398		0.029	0.971		2
950	Gonzerath	0.40715	0	0.01285	0.03677	0.54287	0.00036	0.59285	Hybrid	0.907	0.093		1		mon	mon	Hybrid
951	Gonzerath	0.99097	0	0	0.00016	0.00888	0	0.00904		0.97	0.03		1
952	Gonzerath	0.97126	0	0	0.00098	0.02775	0	0.02873		0.96	0.04		1
953	Gonzerath	0	0.69582	0.00038	0.06304	0.00017	0.24059	0.30418		0.072	0.928		2
954	Gonzerath	0.94528	0	1e-05	0.00221	0.0525	0	0.05472		0.965	0.035		1
955	Gonzerath	0.89428	0	0	0.00918	0.09654	0	0.10572		0.938	0.062		1
956	Gonzerath	0.9392	0	0.0001	0.00317	0.05752	1e-05	0.0608		0.962	0.038		1
957	Gonzerath	0.94047	0	0	0.00347	0.05606	0	0.05953		0.952	0.048		1
958	Gonzerath	0.89213	0	0.00077	0.00828	0.09869	0.00012	0.10786		0.955	0.045		1
959	Gonzerath	0.49612	0	0	0.0075	0.49638	0	0.50388	Hybrid	0.916	0.084		1		mon	mon	Hybrid
960	Gonzerath	0.9145	0	0	0.00607	0.07943	0	0.0855		0.923	0.077		1
961	Gonzerath	0.93105	0	0	0.00511	0.06383	0	0.06894		0.928	0.072		1
962	Gonzerath	0.33352	0	0.001	0.03565	0.62979	5e-05	0.66649	Hybrid	0.895	0.105		1		mon	mon	Hybrid
963	Gonzerath	0.74545	0	0	0.05019	0.20436	0	0.25455		0.891	0.109		1
964	Gonzerath	0.97175	0	0	0.00086	0.02738	0	0.02824		0.959	0.041		1
965	Gonzerath	0.84335	0	0	0.01229	0.14436	0	0.15665		0.897	0.103		1
966	Gonzerath	0.92705	0	1e-05	0.0063	0.06665	0	0.07296		0.96	0.04		1
967	Gonzerath	0.85492	0	0.00019	0.02616	0.11859	0.00013	0.14507	?	0.776	0.224	Hybrid	1		mon	mon	Hybrid
968	Gonzerath	0.9227	0	0	0.00287	0.07442	0	0.07729		0.95	0.05		1
969	Gonzerath	0.97367	0	0	0.00071	0.02562	0	0.02633		0.967	0.033		1
970	Gonzerath	0.89349	0	0	0.00293	0.10358	0	0.10651		0.956	0.044		1
971	Gonzerath	0.80007	0	0.00086	0.01352	0.18549	5e-05	0.19992		0.928	0.072		1
972	Gonzerath	0.00045	0	0	0.98943	0.01012	0	0.99955	Hybrid	0.758	0.242	Hybrid	1		mon	Hybrid	Hybrid
973	Gonzerath	0.9514	0	0	0.00169	0.04691	0	0.0486		0.951	0.049		1
974	Gonzerath	0.93806	0	0	0.00362	0.05831	0	0.06193		0.948	0.052		1
975	Gonzerath	0.96137	0	0.0001	0.00192	0.0366	1e-05	0.03863		0.84	0.16	?	1
976	Gonzerath	0.70817	0	0.00206	0.02763	0.26186	0.00028	0.29183		0.843	0.157	?	1
977	Gonzerath	0.92897	0	7e-05	0.00217	0.06878	0	0.07102		0.959	0.041		1
978	Gonzerath	0.94429	0	0	0.00245	0.05326	0	0.05571		0.883	0.117		1
979	Gonzerath	0.95736	0	1e-05	0.00292	0.03971	0	0.04264		0.958	0.042		1
980	Gonzerath	0.96673	0	0	0.00067	0.0326	0	0.03327		0.958	0.042		1
981	Gonzerath	0.87287	0	0	0.01413	0.113	0	0.12713		0.84	0.16	?	1
982	Gonzerath	0.03387	0	0.16994	0.17572	0.58802	0.03245	0.96613	Hybrid	0.652	0.348	Hybrid	3	Hybrid	Hybrid	Hybrid	Hybrid
983	Gonzerath	0.45334	0	0	0.44482	0.10184	0	0.54666	Hybrid	0.778	0.222	Hybrid	1		mon	Hybrid	Hybrid
984	Gonzerath	0.97538	0	0	0.00082	0.02379	0	0.02461		0.96	0.04		1
985	Gonzerath	0.92163	0	0	0.00266	0.07571	0	0.07837		0.94	0.06		1
986	Gonzerath	0.92724	0	0	0.00529	0.06747	0	0.07276		0.919	0.081		1
987	Gonzerath	0.80758	0	1e-05	0.02879	0.16361	0	0.19241	?	0.871	0.129	?	3	Hybrid	mon	mon	Hybrid
988	Gonzerath	0.9437	0	0	0.00226	0.05404	0	0.0563		0.774	0.226	Hybrid	1		mon	mon	Hybrid
989	Gonzerath	0.85629	0	0	0.00286	0.14085	0	0.14371		0.957	0.043		1
990	Gonzerath	0	0.99569	0	3e-05	0	0.00428	0.00431		0.06	0.94		2
991	Gonzerath	0	0.98196	0	0.00044	0	0.0176	0.01804		0.029	0.971		2
992	Gonzerath	0	0.99707	0	1e-05	0	0.00292	0.00293		0.018	0.982		2
993	Gonzerath	0	0.99185	0	0.0001	0	0.00805	0.00815		0.023	0.977		2
994	Gonzerath	0	0.97028	0	0.00124	0	0.02848	0.02972		0.035	0.965		2
995	Gonzerath	0	0.93846	0	0.00311	0	0.05844	0.06155		0.07	0.93		2
996	Gonzerath	0	0.98817	0	0.00017	0	0.01165	0.01182		0.027	0.973		2
997	Gonzerath	0	0.97637	0	0.00095	0	0.02268	0.02363		0.031	0.969		2
998	Gonzerath	0	0.96454	0	0.00179	0	0.03367	0.03546		0.046	0.954		2
999	Gonzerath	0.17995	0	2e-05	0.03029	0.78974	0	0.82005	Hybrid	0.904	0.096	?	5	Hybrid	mon	Hybrid	Hybrid
1000	Gonzerath	0	0.95189	1e-05	0.00249	0	0.04562	0.04812		0.043	0.957		2
1001	Gonzerath	0	0.95615	0	0.00087	0	0.04298	0.04385		0.044	0.956		2
1002	Gonzerath	0	0.94858	0	0.00238	0	0.04904	0.05142		0.049	0.951		2
1003	Gonzerath	0	0.98765	0	0.00023	0	0.01211	0.01234		0.028	0.972		2
1004	Gonzerath	0	0.94289	0	0.00227	0	0.05484	0.05711		0.042	0.958		2
1005	Gonzerath	0.54683	0	0.0001	0.07022	0.38283	2e-05	0.45317	?	0.873	0.127	?	5	Hybrid	mon	mon	Hybrid
1006	Gonzerath	0	0.96779	0	0.00102	0	0.03118	0.0322		0.054	0.946		2
1007	Gonzerath	0.00282	0.27823	0.00321	0.43407	0.02252	0.25914	0.71894	Hybrid	0.403	0.597	Hybrid	3	Hybrid	Hybrid	Hybrid	Hybrid
1008	Gonzerath	0	0.19017	0	0.1604	0	0.64943	0.80983	Hybrid	0.158	0.842	?	2
1009	Gonzerath	0	0.97163	0	0.00096	0	0.02741	0.02837		0.034	0.966		2
1010	Gonzerath	0.69369	0	0	0.05598	0.25033	0	0.30631		0.901	0.099		1
1011	Gonzerath	0	0.61733	0	0.08579	0	0.29687	0.38266	?	0.119	0.881	?	2
1012	Gonzerath	0	0.94237	0	0.00371	0	0.05392	0.05763		0.051	0.949		2
1013	Gonzerath	0	0.82587	0	0.0121	0	0.16203	0.17413		0.052	0.948		2
1014	Gonzerath	0	0.94892	0	0.00345	0	0.04763	0.05108		0.041	0.959		2
1015	Gonzerath	0	0.88481	0.00041	0.00378	1e-05	0.11098	0.11518		0.063	0.937		2
1016	Gonzerath	0	0.87176	0.00238	0.01011	0.00035	0.1154	0.12824		0.047	0.953		2
1017	Gonzerath	0	0.90566	0	0.0048	0	0.08955	0.09435		0.039	0.961		2
1018	Gonzerath	0	0.98049	0	0.00054	0	0.01897	0.01951		0.027	0.973		2
1019	Gonzerath	0	0.98899	0	0.00017	0	0.01084	0.01101		0.027	0.973		2
1020	Gonzerath	0	0.96023	0	0.00092	0	0.03885	0.03977		0.034	0.966		2
1021	Gonzerath	0	0.94115	0	0.00306	0	0.05579	0.05885		0.054	0.946		2
1022	Gonzerath	0	0.96962	0	0.001	0	0.02938	0.03038		0.033	0.967		2
1023	Gonzerath	0	0.91388	0	0.00825	0	0.07787	0.08612		0.066	0.934		2
1024	Gonzerath	0	0.16113	0	0.02801	0	0.81086	0.83887	Hybrid	0.099	0.901		2		mon	mon	Hybrid
1025	Gonzerath	0	0.95576	0	0.00295	0	0.04129	0.04424		0.047	0.953		2
1026	Gonzerath	0	0.96911	0	0.00133	0	0.02956	0.03089		0.04	0.96		2
1027	Gonzerath	0	0.91201	0	0.00717	0	0.08082	0.08799		0.046	0.954		2
1028	Gonzerath	0	0.992	0	0.0001	0	0.00791	0.00801		0.023	0.977		2
1029	Gonzerath	0	0.99427	0	5e-05	0	0.00568	0.00573		0.021	0.979		2
1030	Gonzerath	0.39712	0	0	0.40914	0.19373	1e-05	0.60288	Hybrid	0.692	0.308	Hybrid	1		mon	Hybrid	Hybrid
1031	Gonzerath	0.91133	0	0.00064	0.00517	0.0828	5e-05	0.08866		0.951	0.049		1
1032	Gonzerath	0.80926	0	0.00904	0.01905	0.16172	0.00093	0.19074		0.909	0.091		1
1033	Gonzerath	0	0.93413	1e-05	0.00343	0	0.06243	0.06587		0.042	0.958		2
1034	Gonzerath	0	0.99176	0	8e-05	0	0.00815	0.00823		0.021	0.979		2
1035	Gonzerath	0	0.7525	3e-05	0.04372	2e-05	0.20372	0.24749		0.117	0.883	?	2
1036	Gonzerath	0	0.99318	0	8e-05	0	0.00674	0.00682		0.021	0.979		2
1037	Gonzerath	0.90605	0	7e-05	0.03222	0.06157	9e-05	0.09395		0.917	0.083		1
1038	Ochsenbruch	0.97403	0	0	0.00096	0.025	0	0.02596		0.967	0.033		1
1039	Ochsenbruch	0.98726	0	0	0.00015	0.01259	0	0.01274		0.971	0.029		1
1040	Ochsenbruch	0.97721	0	0	0.00057	0.02222	0	0.02279		0.964	0.036		1
1041	Ochsenbruch	0.9858	0	0	0.00021	0.01399	0	0.0142		0.973	0.027		5	Hybrid	mon	mon	Hybrid
1042	Ochsenbruch	0.97311	0	0	0.00063	0.02626	0	0.02689		0.971	0.029		1
1043	Ochsenbruch	0.95769	0	0	0.0017	0.04061	0	0.04231		0.962	0.038		1
1044	Ochsenbruch	0.97038	0	0	0.0012	0.02841	0	0.02961		0.968	0.032		1
1045	Ochsenbruch	0.99098	0	0	9e-05	0.00892	0	0.00901		0.976	0.024		1
1046	Ochsenbruch	0.99055	0	0	0.0001	0.00936	0	0.00946		0.975	0.025		1
1047	Ochsenbruch	0.73466	0	0.00046	0.07217	0.19216	0.00056	0.26535	?	0.916	0.084		1
1048	Ochsenbruch	0.98859	0	0	0.00021	0.0112	0	0.01141		0.973	0.027		1
1049	Ochsenbruch	0.99152	0	0	7e-05	0.00841	0	0.00848		0.974	0.026		1
1050	Ochsenbruch	0.90923	0	0.00012	0.00921	0.0814	4e-05	0.09077		0.937	0.063		5	Hybrid	mon	mon	Hybrid
1051	Ochsenbruch	0.69157	0	0.00048	0.01209	0.29584	2e-05	0.30843		0.959	0.041		1
1052	Ochsenbruch	0.97454	0	0	0.00063	0.02483	0	0.02546		0.968	0.032		1
1053	Ochsenbruch	0.93666	0	0	0.00258	0.06075	0	0.06333		0.949	0.051		1
1054	Ochsenbruch	0.9164	0	0.00021	0.00871	0.07461	8e-05	0.08361		0.943	0.057		1
1055	Ochsenbruch	0.29928	0	0.00733	0.06065	0.63225	0.00048	0.70071	Hybrid	0.888	0.112	?	5	Hybrid	mon	Hybrid	Hybrid
1056	Ochsenbruch	0.29054	0	0.00021	0.05626	0.65295	4e-05	0.70946	Hybrid	0.899	0.101	?	5	Hybrid	mon	Hybrid	Hybrid
1057	Ochsenbruch	0.98077	0	0	0.00059	0.01863	0	0.01922		0.966	0.034		5	Hybrid	mon	mon	Hybrid
1058	Ochsenbruch	0.93768	0	5e-05	0.00395	0.05831	1e-05	0.06232		0.957	0.043		1
1059	Ochsenbruch	0.98804	0	0	0.00024	0.01173	0	0.01197		0.974	0.026		1
1060	Ochsenbruch	0.32019	0	0.00921	0.29973	0.36039	0.01047	0.6798	Hybrid	0.927	0.073	?	5	Hybrid	mon	Hybrid	Hybrid
1061	Ochsenbruch	0.99059	0	0	0.00014	0.00927	0	0.00941		0.976	0.024		1
1062	Ochsenbruch	0.95161	0	0	0.00141	0.04698	0	0.04839		0.964	0.036		5	Hybrid	mon	mon	Hybrid
1063	Ochsenbruch	0.43066	0	0	0.45805	0.11129	0	0.56934	Hybrid	0.959	0.041		1		mon	mon	Hybrid
1064	Ochsenbruch	0.9512	0	0	0.00299	0.04582	0	0.04881		0.954	0.046		1
1065	Ochsenbruch	0.85699	0	0	0.00946	0.13355	0	0.14301		0.908	0.092		1
1066	Ochsenbruch	0.07136	0	4e-05	0.02974	0.89886	0	0.92864	Hybrid	0.891	0.109	?	1		mon	mon	Hybrid
1067	Ochsenbruch	0.93282	0	0	0.00214	0.06504	0	0.06718		0.968	0.032		1
1068	Ochsenbruch	0.99253	0	0	8e-05	0.0074	0	0.00748		0.978	0.022		1
1069	Ochsenbruch	0.94753	0	0	0.00234	0.05013	0	0.05247		0.966	0.034		1
1070	Ochsenbruch	0.78748	0	0.0005	0.03349	0.17834	0.00018	0.21251		0.88	0.12		1
1071	Ochsenbruch	0.98991	0	0	0.00012	0.00997	0	0.01009		0.975	0.025		1
1072	Ochsenbruch	0.98785	0	0	0.00013	0.01203	0	0.01216		0.974	0.026		1
1073	Ochsenbruch	0.94324	0	0	0.00318	0.05358	0	0.05676		0.963	0.037		1
1074	Ochsenbruch	0.54873	0	0.00012	0.00707	0.44407	0	0.45126	Hybrid	0.966	0.034		1		mon	mon	Hybrid
1075	Ochsenbruch	0.97491	0	0	0.00045	0.02464	0	0.02509		0.964	0.036		1
1076	Ochsenbruch	0.98164	0	0	0.0005	0.01786	0	0.01836		0.966	0.034		5	Hybrid	mon	mon	Hybrid
1077	Ochsenbruch	0.98641	0	0	0.00019	0.0134	0	0.01359		0.975	0.025		1
1078	Börfink	0	0.20808	0.13171	0.14159	0.02875	0.48987	0.79192	Hybrid	0.192	0.808	?	6	Hybrid	mon	Hybrid	Hybrid
1079	Börfink	0	0.65761	0.00283	0.03895	0.00052	0.30008	0.34238	?	0.109	0.891		2
1080	Börfink	0	0.04307	0.00016	0.13159	2e-05	0.82517	0.95694	Hybrid	0.169	0.831	?	6	Hybrid	mon	Hybrid	Hybrid
1081	Börfink	0	0.00178	0.01352	0.21741	0.00274	0.76455	0.99822	Hybrid	0.094	0.906	?	6	Hybrid	mon	Hybrid	Hybrid
1082	Börfink	0	0.94796	0	0.00352	0	0.04852	0.05204		0.044	0.956		2
1083	Börfink	0	0.87225	0	0.01858	0	0.10917	0.12775		0.049	0.951		2
1084	Börfink	0	0.98872	0	0.0002	0	0.01108	0.01128		0.024	0.976		2
1085	Börfink	0	0.84475	1e-05	0.00449	0	0.15075	0.15525		0.085	0.915		2
1086	Börfink	0	0.96768	0	0.00123	0	0.03109	0.03232		0.026	0.974		2
1087	Börfink	0	0.86005	2e-05	0.01441	0	0.12551	0.13994		0.066	0.934		2
1088	Börfink	0	0.16997	0.00052	0.23736	0.00028	0.59187	0.83003	Hybrid	0.189	0.811	?	6	Hybrid	mon	Hybrid	Hybrid
1089	Börfink	0	0.95446	0	0.00221	0	0.04333	0.04554		0.037	0.963		6	Hybrid	mon	mon	Hybrid
1090	Börfink	0	0.98441	0	0.00034	0	0.01525	0.01559		0.031	0.969		2
1091	Börfink	0	0.96771	0	0.00203	0	0.03026	0.03229		0.044	0.956		2
1092	Börfink	0	0.88158	0	0.00294	0	0.11547	0.11841		0.043	0.957		2
1093	Börfink	0	0.80975	0	0.02709	0	0.16317	0.19026		0.061	0.939		2
1094	Börfink	0	0.64564	5e-05	0.08718	3e-05	0.2671	0.35436	?	0.08	0.92		2
1095	Börfink	0	0.94844	0	0.00146	0	0.0501	0.05156		0.038	0.962		2
1096	Börfink	0	0.92026	0	0.00354	0	0.0762	0.07974		0.059	0.941		2
1097	Börfink	0	0.92823	0	0.00773	0	0.06403	0.07176		0.058	0.942		2
1098	Börfink	0	0.99257	0	6e-05	0	0.00738	0.00744		0.024	0.976		2
1099	Börfink	0	0.63494	6e-05	0.08301	3e-05	0.28197	0.36507		0.115	0.885	?	2
1100	Börfink	0	0.98497	0	0.00029	0	0.01474	0.01503		0.027	0.973		2
1101	Börfink	0	0.77311	2e-05	0.03347	1e-05	0.19338	0.22688		0.079	0.921		2
1102	Börfink	0	0.96366	0	0.00131	0	0.03503	0.03634		0.042	0.958		2
1103	Börfink	0	0.97294	0	0.00063	0	0.02643	0.02706		0.035	0.965		2
1104	Börfink	0	0.84074	0	0.02086	0	0.13841	0.15927		0.083	0.917		2
1105	Börfink	0	0.98122	0	0.00033	0	0.01846	0.01879		0.027	0.973		2
1106	Börfink	0	0.89754	3e-05	0.00356	0	0.09887	0.10246		0.059	0.941		2
1107	Börfink	0	0.90189	3e-05	0.00896	1e-05	0.08911	0.09811		0.056	0.944		2
1108	Börfink	0	0.67189	0.00237	0.08483	0.00237	0.23853	0.3281		0.093	0.907		6	Hybrid	mon	mon	Hybrid
1109	Börfink	0	0.91788	0	0.00631	0	0.0758	0.08211		0.048	0.952		2
1110	Börfink	1e-05	0.0044	0.00482	0.19152	0.00144	0.79781	0.99559	Hybrid	0.183	0.817	?	6	Hybrid	mon	Hybrid	Hybrid
1111	Börfink	0	0.96357	0	0.00144	0	0.03498	0.03642		0.038	0.962		2
1112	Börfink	0	0.95746	0	0.00126	0	0.04128	0.04254		0.032	0.968		2
1113	Börfink	0	0.97739	0	0.00081	0	0.02181	0.02262		0.03	0.97		2
1114	Börfink	0	0.15403	0	0.15247	0	0.6935	0.84597	Hybrid	0.062	0.938		2		mon	mon	Hybrid
1115	Börfink	0	0.78264	5e-05	0.05359	5e-05	0.16367	0.21736		0.099	0.901		6	Hybrid	mon	mon	Hybrid
1116	Hunolstein	0	0.6446	3e-05	0.14651	2e-05	0.20885	0.35541		0.087	0.913		2
1117	Hunolstein	0	0.99464	0	0.00144	0	0.00392	0.00536		0.061	0.939		2
1118	Hunolstein	0	0.98644	0	0.00607	0	0.00749	0.01356		0.079	0.921		2
1119	Hunolstein	0	0.99922	0	8e-05	0	0.0007	0.00078		0.03	0.97		2
1120	Hunolstein	0	0.99803	0	0.00042	0	0.00155	0.00197		0.038	0.962		2
1121	Hunolstein	0	0.9725	0	0.01644	0	0.01106	0.0275		0.101	0.899		2
1122	Hunolstein	0	0.9938	0	0.00215	0	0.00406	0.00621		0.037	0.963		2
1123	Hunolstein	0	0.99945	0	3e-05	0	0.00052	0.00055		0.027	0.973		2
1124	Hunolstein	0	0.92714	1e-05	0.03305	2e-05	0.0398	0.07288		0.037	0.963		2
1125	Hunolstein	0	0.99988	0	0	0	0.00012	0.00012		0.019	0.981		2
1126	Hunolstein	0	0.98968	0	0.00469	1e-05	0.00561	0.01031		0.105	0.895		2
1127	Hunolstein	0	0.99928	0	7e-05	0	0.00065	0.00072		0.028	0.972		2
1128	Hunolstein	0	0.9988	0	9e-05	0	0.0011	0.00119		0.032	0.968		2
1129	Hunolstein	0	0.9959	0	0.00104	0	0.00306	0.0041		0.041	0.959		2
1130	Hunolstein	0	0.99781	0	0.00036	0	0.00184	0.0022		0.038	0.962		2
1131	Hunolstein	0	0.99843	0	0.00022	0	0.00135	0.00157		0.028	0.972		2
1132	Hunolstein	0	0.77365	0	0.06579	0	0.16056	0.22635		0.077	0.923		2
1133	Hunolstein	0	0.98767	0	0.00546	0	0.00686	0.01232		0.149	0.851		2
1134	Hunolstein	0	0.99536	0	0.00093	0	0.00371	0.00464		0.041	0.959		2
1135	Hunolstein	0	0.97021	4e-05	0.01547	0.00016	0.01412	0.02979		0.114	0.886		2
1136	Hunolstein	0	0.99313	0	0.00224	0	0.00463	0.00687		0.056	0.944		2
1137	Hunolstein	1e-05	0.97655	1e-05	0.01424	0.00016	0.00903	0.02344		0.09	0.91		2
1138	Hunolstein	0	0.99839	0	0.00016	0	0.00145	0.00161		0.033	0.967		2
1139	Hunolstein	0	0.99883	0	0.00016	0	0.00101	0.00117		0.032	0.968		2
1140	Hunolstein	0	0.99927	0	6e-05	0	0.00067	0.00073		0.029	0.971		2
1141	Hunolstein	0	0.99863	0	0.00013	0	0.00124	0.00137		0.035	0.965		2
1142	Hunolstein	0	0.99924	0	6e-05	0	0.0007	0.00076		0.026	0.974		2
1143	Hunolstein	0	0.97571	0	0.00174	0	0.02255	0.02429		0.092	0.908		2
1144	Hunolstein	0	0.99086	0	0.00277	0	0.00637	0.00914		0.067	0.933		2
1145	Hunolstein	0	0.99736	0	0.00049	0	0.00215	0.00264		0.044	0.956		2
1146	Hunolstein	0	0.9911	0	0.00221	0	0.00668	0.00889		0.191	0.809		2
1147	Hunolstein	0	0.99904	0	7e-05	0	0.0009	0.00097		0.028	0.972		2
1148	Hunolstein	0	0.99636	0	0.00083	0	0.00281	0.00364		0.047	0.953		2
1149	Hunolstein	0	0.99171	0	0.00218	0	0.0061	0.00828		0.061	0.939		2
1150	Hunolstein	0	0.99967	0	1e-05	0	0.00031	0.00032		0.025	0.975		2
1151	Hunolstein	0	0.95544	0.00019	0.02427	0.00063	0.01947	0.04456		0.263	0.737	Hybrid	2		mon	mon	Hybrid
1152	Hunolstein	0	0.87253	0	0.05515	1e-05	0.0723	0.12746		0.154	0.846		2
1153	Hunolstein	0	0.98917	0	0.00525	0	0.00558	0.01083		0.062	0.938		2
1154	Hunolstein	0	0.99701	0	0.00067	0	0.00231	0.00298		0.043	0.957		2
1155	Hunolstein	0	0.99784	0	0.00023	0	0.00193	0.00216		0.041	0.959		2
1156	Hunolstein	0	0.35235	0.00048	0.41497	0.00173	0.23048	0.64766	Hybrid	0.104	0.896		2
1157	Hunolstein	0	0.98625	0	0.00547	0	0.00828	0.01375		0.07	0.93		2
1158	Hunolstein	0	0.99689	0	0.00058	0	0.00253	0.00311		0.04	0.96		2
1159	Hunolstein	0	0.98947	0	0.00306	0	0.00747	0.01053		0.052	0.948		2

## Sheet: Hybrids 3 prog STRUCTURE q 0.8 
Hybrid detection, Hybridiztaion rate and assignment of hybrids to different hybrid classes
		Newhybrid									Structure	q- value 0.2-0.8			Adegenet
Sample No	Population	montanus	parallelus	F1	F2	Bmon	Bpara	Hybrid	Hybridclass		montanus	parallelus				Hybrid	Hybridclass
8	Siesbach	0	0.0002	0	0.99758	1e-05	0.0022	0.99979	F2		0.493	0.507	Hybrid		3	Hybrid	F1		Number of detected hybrids				Hybridclasses
13	Siesbach	0	0.00089	0	0.8201	0	0.179	0.9991	F2		0.352	0.648	Hybrid		3	Hybrid	F1						NewHybrids				Adegenet
42	Siesbach	0.00026	0.00077	0.01078	0.70376	0.00606	0.27838	0.99898	F2		0.515	0.485	Hybrid		3	Hybrid	F1		Population	all three	Sample size	Hybridization rate	F1	F2	Bmon	Bpara	F1	F2	Bmon	Bpara
47	Siesbach	0.03496	0.00022	0.00134	0.90406	0.01284	0.04658	0.96482	F2		0.509	0.491	Hybrid		3	Hybrid	F1		Siesbach	5	81	6.17284		5			5
73	Siesbach	0	0.0019	4e-05	0.60295	4e-05	0.39507	0.9981	F2		0.281	0.719	Hybrid		3	Hybrid	F1		Hochscheid	2	85	2.35294		1		1	1	1
131	Hochscheid	0	0.45852	0.00528	0.16127	0.00086	0.37408	0.54149	Bpara		0.289	0.711	Hybrid		3	Hybrid	F1		Züsch	2	81	2.46914		2			2
155	Hochscheid	0.00277	0.4393	0.00026	0.38201	0.00054	0.17512	0.55793	F2		0.222	0.778	Hybrid		4	Hybrid	F2		Allenbach	2	81	2.46914		2			1			1
218	Züsch	0	0.0442	5e-05	0.86728	0.00028	0.08819	0.9558	F2		0.417	0.583	Hybrid		3	Hybrid	F1		Muhl	0	80	0
243	Züsch	0.09537	0.00201	0.00402	0.59185	0.00504	0.3017	0.90261	F2		0.577	0.423	Hybrid		3	Hybrid	F1		Hundheim	3	83	3.61446		3			2		1
264	Allenbach	0.163	0.00021	0	0.83005	0.00419	0.00254	0.83678	F2		0.523	0.477	Hybrid		3	Hybrid	F1		Abtei	0	45	0
324	Allenbach	0	1e-05	0	0.99746	1e-05	0.00253	1	F2		0.415	0.585	Hybrid		6	Hybrid	Bpara		Reinsfeld 1	5	83	6.0241		1	4		5
450	Hundheim	0	0.00226	0	0.98004	6e-05	0.01764	0.99774	F2		0.574	0.426	Hybrid		3	Hybrid	F1		Reinsfeld2	8	90	8.88889		4	4		4	2	2
489	Hundheim	0.37595	0.00022	0.00055	0.59231	0.02342	0.00756	0.62384	F2		0.783	0.217	Hybrid		5	Hybrid	Bmon		Farschweiler	1	80	1.25				1		1
491	Hundheim	0	0.00105	3e-05	0.99225	0.00179	0.00487	0.99894	F2		0.386	0.614	Hybrid		3	Hybrid	F1		Damflos	2	80	2.5		1	1		2
537	Reinsfeld1	0.33218	1e-05	0.00058	0.23356	0.43299	0.00068	0.66713	Bmon		0.725	0.275	Hybrid		3	Hybrid	F1		Prosterath	2	80	2.5		1		1	1			1
546	Reinsfeld1	0.00127	0.00307	0.03798	0.43807	0.46691	0.0527	0.99566	Bmon		0.677	0.323	Hybrid		3	Hybrid	F1		Gonzerath	2	88	2.27273		1	1		2
549	Reinsfeld1	0.00886	0	1e-05	0.9539	0.03618	0.00105	0.99114	F2		0.513	0.487	Hybrid		3	Hybrid	F1		Ochsenbruch	0	40	0
552	Reinsfeld1	0.11306	0	8e-05	0.08194	0.80492	1e-05	0.88695	Bmon		0.656	0.344	Hybrid		3	Hybrid	F1		Börfink	0	38	0
559	Reinsfeld1	0.17664	0	0.00375	0.25076	0.56738	0.00147	0.82336	Bmon		0.591	0.409	Hybrid		3	Hybrid	F1		Hunolstein	0	44	0
622	Reinsfeld2	0.08282	0	0.00051	0.1851	0.73148	9e-05	0.91718	Bmon		0.675	0.325	Hybrid		3	Hybrid	F1		Total	34	1159	2.53214	0	21	10	3	25	4	3	2
623	Reinsfeld2	0.01089	1e-05	0.08774	0.34106	0.46338	0.09693	0.98911	Bmon		0.618	0.382	Hybrid		4	Hybrid	F2
643	Reinsfeld2	0.02791	0	0.00757	0.31374	0.64232	0.00847	0.9721	Bmon		0.646	0.354	Hybrid		5	Hybrid	Bmon
653	Reinsfeld2	0.0566	0	0.01352	0.13766	0.78901	0.0032	0.94339	Bmon		0.668	0.332	Hybrid		4	Hybrid	F2
706	Reinsfeld2	0.00069	0	0	0.92913	0.07017	1e-05	0.99931	F2		0.551	0.449	Hybrid		3	Hybrid	F1
707	Reinsfeld2	0.14896	0	0.00037	0.47112	0.37847	0.00108	0.85104	F2		0.787	0.213	Hybrid		5	Hybrid	Bmon
708	Reinsfeld2	0.0511	0.00063	0.02724	0.53604	0.24585	0.13914	0.94827	F2		0.451	0.549	Hybrid		3	Hybrid	F1
709	Reinsfeld2	0	0	0.00353	0.82845	0.0125	0.15552	1	F2		0.413	0.587	Hybrid		3	Hybrid	F1
762	Farschweiler	0	0.34147	0.00026	0.28456	0.00047	0.37323	0.65852	Bpara		0.221	0.779	Hybrid		4	Hybrid	F2
806	Damflos	0.30683	0	0.00108	0.32212	0.36826	0.00171	0.69317	Bmon		0.659	0.341	Hybrid		3	Hybrid	F1
866	Damflos	0	0.00207	0.00027	0.80273	0.00189	0.19304	0.99793	F2		0.463	0.537	Hybrid		3	Hybrid	F1
911	Prosterath	0	0.01436	2e-05	0.27362	1e-05	0.71199	0.98564	Bpara		0.241	0.759	Hybrid		6	Hybrid	Bpara
933	Prosterath	0	0.40922	0.00067	0.29882	0.00135	0.28994	0.59078	F2		0.372	0.628	Hybrid		3	Hybrid	F1
982	Gonzerath	0.03387	0	0.16994	0.17572	0.58802	0.03245	0.96613	Bmon		0.652	0.348	Hybrid		3	Hybrid	F1
1007	Gonzerath	0.00282	0.27823	0.00321	0.43407	0.02252	0.25914	0.71894	F2		0.403	0.597	Hybrid		3	Hybrid	F1

## Sheet: Hybrids 3 prog STRUCTURE q 0.91
Hybrid detection, Hybridiztaion rate and assignment of hybrids to different hybrid classes
		Newhybrid									Structure	q value 0.09-0.91			Adegenet
Sample No	population	montanus	parallelus	F1	F2	Bmon	Bcross parallelus	Hybrid	Hybridclass		montanus	parallelus			Assignement	Hybridclass
8	Siesbach	0	0.0002	0	0.99758	1e-05	0.0022	0.99979	F2		0.493	0.507	Hybrid		3	F1
13	Siesbach	0	0.00089	0	0.8201	0	0.179	0.9991	F2		0.352	0.648	Hybrid		3	F1
42	Siesbach	0.00026	0.00077	0.01078	0.70376	0.00606	0.27838	0.99898	F2		0.515	0.485	Hybrid		3	F1		Legend
47	Siesbach	0.03496	0.00022	0.00134	0.90406	0.01284	0.04658	0.96482	F2		0.509	0.491	Hybrid		3	F1		Bmon	Backcross Ch. montanus
73	Siesbach	0	0.0019	4e-05	0.60295	4e-05	0.39507	0.9981	F2		0.281	0.719	Hybrid		3	F1		Bpara	Backcross Ch.parallelus
131	Hochscheid	0	0.45852	0.00528	0.16127	0.00086	0.37408	0.54149	Bpara		0.289	0.711	Hybrid		3	F1		F1	First generation Hybrid
155	Hochscheid	0.00277	0.4393	0.00026	0.38201	0.00054	0.17512	0.55793	F2		0.222	0.778	Hybrid		4	F2		F2	Second generatio hybrid
218	Züsch	0	0.0442	5e-05	0.86728	0.00028	0.08819	0.9558	F2		0.417	0.583	Hybrid		3	F1
243	Züsch	0.09537	0.00201	0.00402	0.59185	0.00504	0.3017	0.90261	F2		0.577	0.423	Hybrid		3	F1
264	Allenbach	0.163	0.00021	0	0.83005	0.00419	0.00254	0.83678	F2		0.523	0.477	Hybrid		3	F1		Number of detected hybrids				Hybridclasses
323	Allenbach	0.009	0.33983	0.00051	0.41417	0.00054	0.23596	0.65118	F2		0.188	0.812	Hybrid		4	F2						NewHybrids				Adegenet
324	Allenbach	0	1e-05	0	0.99746	1e-05	0.00253	1	F2		0.415	0.585	Hybrid		6	Bpara		Population	all three	Sample size	Hybridization rate	F1	F2	Bmon	Bpara	F1	F2	Bmon	Bpara
450	Hundheim	0	0.00226	0	0.98004	6e-05	0.01764	0.99774	F2		0.574	0.426	Hybrid		3	F1		Siesbach	5	81	6.17284		5			5
489	Hundheim	0.37595	0.00022	0.00055	0.59231	0.02342	0.00756	0.62384	F2		0.783	0.217	Hybrid		5	Bmon		Hochscheid	2	85	2.35294		1		1	1	1
491	Hundheim	0	0.00105	3e-05	0.99225	0.00179	0.00487	0.99894	F2		0.386	0.614	Hybrid		3	F1		Züsch	2	81	2.46914		2			2
537	Reinsfeld1	0.33218	1e-05	0.00058	0.23356	0.43299	0.00068	0.66713	Bmon		0.725	0.275	Hybrid		3	F1		Allenbach	3	81	3.7037		3			1	1		1
546	Reinsfeld1	0.00127	0.00307	0.03798	0.43807	0.46691	0.0527	0.99566	Bmon		0.677	0.323	Hybrid		3	F1		Muhl	0	80	0
549	Reinsfeld1	0.00886	0	1e-05	0.9539	0.03618	0.00105	0.99114	F2		0.513	0.487	Hybrid		3	F1		Hundheim	3	83	3.61446		3			2		1
552	Reinsfeld1	0.11306	0	8e-05	0.08194	0.80492	1e-05	0.88695	Bmon		0.656	0.344	Hybrid		3	F1		Abtei	0	45	0
559	Reinsfeld1	0.17664	0	0.00375	0.25076	0.56738	0.00147	0.82336	Bmon		0.591	0.409	Hybrid		3	F1		Reinsfeld 1	6	83	7.22892		1	4	1	5			1
594	Reinsfeld1	0	0.4476	0.00024	0.05388	5e-05	0.49823	0.5524	Bpara		0.145	0.855	Hybrid		6	Bpara		Reinsfeld2	9	90	10		4	5		4	3	2
622	Reinsfeld2	0.08282	0	0.00051	0.1851	0.73148	9e-05	0.91718	Bmon		0.675	0.325	Hybrid		3	F1		Farschweiler	4	80	5		1	1	2	1	1		2
623	Reinsfeld2	0.01089	1e-05	0.08774	0.34106	0.46338	0.09693	0.98911	Bmon		0.618	0.382	Hybrid		4	F2		Damflos	3	80	3.75		2	1		3
643	Reinsfeld2	0.02791	0	0.00757	0.31374	0.64232	0.00847	0.9721	Bmon		0.646	0.354	Hybrid		5	Bmon		Prosterath	5	80	6.25		1	2	2	1	1	2	1
644	Reinsfeld2	0.33447	0	0.01571	0.16577	0.47736	0.00668	0.66552	Bmon		0.848	0.152	Hybrid		4	F2		Gonzerath	2	88	2.27273		1	1		2
653	Reinsfeld2	0.0566	0	0.01352	0.13766	0.78901	0.0032	0.94339	Bmon		0.668	0.332	Hybrid		4	F2		Ochsenbruch	2	40	5			2				2
706	Reinsfeld2	0.00069	0	0	0.92913	0.07017	1e-05	0.99931	F2		0.551	0.449	Hybrid		3	F1		Börfink	5	38	13.1579				5				5
707	Reinsfeld2	0.14896	0	0.00037	0.47112	0.37847	0.00108	0.85104	F2		0.787	0.213	Hybrid		5	Bmon		Hunolstein	0	44	0
708	Reinsfeld2	0.0511	0.00063	0.02724	0.53604	0.24585	0.13914	0.94827	F2		0.451	0.549	Hybrid		3	F1		Total	51	1159	4.43579	0	24	16	11	27	7	7	10
709	Reinsfeld2	0	0	0.00353	0.82845	0.0125	0.15552	1	F2		0.413	0.587	Hybrid		3	F1
712	Farschweiler	0.39189	0	0.04305	0.20112	0.32786	0.03608	0.60811	Bmon		0.804	0.196	Hybrid		3	F1
762	Farschweiler	0	0.34147	0.00026	0.28456	0.00047	0.37323	0.65852	Bpara		0.221	0.779	Hybrid		4	F2
770	Farschweiler	0	0.15106	0	0.02856	0	0.82038	0.84894	Bpara		0.094	0.906	Hybrid		6	Bpara
782	Farschweiler	0	0.12674	0	0.69906	2e-05	0.17419	0.87327	F2		0.168	0.832	Hybrid		6	Bpara
806	Damflos	0.30683	0	0.00108	0.32212	0.36826	0.00171	0.69317	Bmon		0.659	0.341	Hybrid		3	F1
848	Damflos	0.00015	0.41694	0.00074	0.2925	0.00253	0.28713	0.5829	F2		0.176	0.824	Hybrid		3	F1
866	Damflos	0	0.00207	0.00027	0.80273	0.00189	0.19304	0.99793	F2		0.463	0.537	Hybrid		3	F1
870	Prosterath	0.08441	0	3e-05	0.08691	0.82864	0	0.91558	Bmon		0.915	0.085	Hybrid		5	Bmon
902	Prosterath	0.40723	0	3e-05	0.15108	0.44165	1e-05	0.59277	Bmon		0.878	0.122	Hybrid		5	Bmon
911	Prosterath	0	0.01436	2e-05	0.27362	1e-05	0.71199	0.98564	Bpara		0.241	0.759	Hybrid		6	Bpara
933	Prosterath	0	0.40922	0.00067	0.29882	0.00135	0.28994	0.59078	F2		0.372	0.628	Hybrid		3	F1
943	Prosterath	0	0.37135	0.0003	0.23221	0.00029	0.39585	0.62865	Bpara		0.187	0.813	Hybrid		4	F2
982	Gonzerath	0.03387	0	0.16994	0.17572	0.58802	0.03245	0.96613	Bmon		0.652	0.348	Hybrid		3	F1
1007	Gonzerath	0.00282	0.27823	0.00321	0.43407	0.02252	0.25914	0.71894	F2		0.403	0.597	Hybrid		3	F1
1055	Ochsenbruch	0.29928	0	0.00733	0.06065	0.63225	0.00048	0.70071	Bmon		0.888	0.112	Hybrid		5	Bmon
1056	Ochsenbruch	0.29054	0	0.00021	0.05626	0.65295	4e-05	0.70946	Bmon		0.899	0.101	Hybrid		5	Bmon
1078	Börfink	0	0.20808	0.13171	0.14159	0.02875	0.48987	0.79192	Bpara		0.192	0.808	Hybrid		6	Bpara
1080	Börfink	0	0.04307	0.00016	0.13159	2e-05	0.82517	0.95694	Bpara		0.169	0.831	Hybrid		6	Bpara
1081	Börfink	0	0.00178	0.01352	0.21741	0.00274	0.76455	0.99822	Bpara		0.094	0.906	Hybrid		6	Bpara
1088	Börfink	0	0.16997	0.00052	0.23736	0.00028	0.59187	0.83003	Bpara		0.189	0.811	Hybrid		6	Bpara
1110	Börfink	1e-05	0.0044	0.00482	0.19152	0.00144	0.79781	0.99559	Bpara		0.183	0.817	Hybrid		6	Bpara
2 Hybride in Ochsenbruch. Eigentlich allotope Population von Ch.montanus. Vielleicht hat sich para ausgebreitet oder ein Individuum ist eingewandert (makroptere Morphe)? Beide Hybride sind Rückkreuzungen
5 Hybride in Börfink. Eigentlich allotope Population von Ch. parallelus. Eventuell doch gelegentlicher Genaustausch? Nur Rückkreuzungen mit para. Eventuell auch nur ein Individuum eingewandert. Wie weit sind die Flächen entfernt?
