# Supplementary material for: Wide prevalence of hybridization in two sympatric grasshopper species may be shaped by their relative abundances
Source: BMC Evol Biol. 2015 Sep 16;15:191. doi: 10.1186/s12862-015-0460-8 (PMC4573947; doi:10.1186/s12862-015-0460-8)
Supplement: Additional file 4: — Allele frequencies by species and population for the ten microsatellite loci. (XLSX 136 kb) [file 12862_2015_460_MOESM4_ESM.xlsx]

## Sheet: mon_para_with_hybrids
Allele Frequencies by Population for Codominant Data
Data Sheet	mon_para_hybrids
Data Title	mon_para_mit Hybrid
No. Loci	10
No. Samples	1159
No. Pops.	28
Allele Frequencies and Sample Size by Populations
		syntopic Ch. montanus												allotopic Ch. montanus		syntopic Ch. parallelus												allotopic Ch. parallelus
Locus	Allele/n	m-Siesbach	m-Hochscheid	m-Züsch	m-Allenbach	m-Hundheim	m-Reinsfeld1	m-Reinsfeld2	m-Farschweiler	m-Damflos	m-Prosterath	m-Gonzerath	m-Muhl	m-Ochsenbruch	m-Abtei	Siesbach	Hochscheid	Züsch	Allenbach	Hundheim	Reinsfeld1	Reinsfeld2	Farschweiler	Damflos	Prosterath	Gonzerath	Muhl	Börfink	Hunolstein
BF1	N	36	47	39	41	42	38	45	40	40	40	44	40	39	45	42	37	40	38	39	41	42	40	40	39	43	40	38	43
	184	0	0	0	0	0	0	0	0	0	0	0	0	0.01282	0	0	0	0	0	0	0	0	0	0	0	0	0	0	0
	186	0	0	0	0	0	0	0	0	0	0	0	0	0	0	0	0	0	0	0	0.0122	0.04762	0	0.025	0.10256	0	0	0.02632	0
	188	0	0	0	0	0	0	0	0	0	0	0	0	0	0	0.0119	0	0	0	0	0	0	0	0.025	0	0	0	0.01316	0.02326
	192	0.04167	0.08511	0.0641	0.02439	0.05952	0.26316	0	0.2	0.0875	0.1375	0.13636	0.075	0.20513	0.12222	0.0119	0.36486	0.075	0.11842	0.07692	0.2561	0.19048	0.3	0.1375	0.20513	0.31395	0.075	0.21053	0.01163
	194	0.04167	0	0	0	0.0119	0.02632	0.01111	0	0	0	0.02273	0	0	0	0.28571	0.08108	0.1125	0	0.24359	0.03659	0.10714	0	0.05	0.01282	0.13953	0.1375	0	0.22093
	196	0	0	0	0	0	0	0	0	0	0	0	0	0	0	0	0	0	0	0	0	0.0119	0	0	0	0.01163	0	0	0
	198	0	0	0	0	0	0	0	0	0	0	0	0	0	0	0	0	0	0	0	0.02439	0	0.025	0	0.02564	0	0	0	0.01163
	200	0	0.06383	0.02564	0.21951	0.04762	0.06579	0	0	0.15	0.225	0.09091	0.0875	0.01282	0	0.03571	0.09459	0.0125	0	0.02564	0.02439	0	0	0.0125	0.11538	0.04651	0	0.05263	0.01163
	202	0	0	0	0.0122	0	0	0	0	0	0	0.01136	0	0	0	0	0	0.025	0	0.01282	0.0122	0	0.0375	0.0125	0	0	0	0	0
	204	0	0	0	0	0	0	0	0	0	0	0	0	0	0	0.0119	0.04054	0.0125	0.10526	0.02564	0.02439	0.04762	0.025	0.1125	0.0641	0.04651	0.1	0	0
	206	0	0	0.01282	0	0.02381	0.03947	0.14444	0.025	0	0.025	0	0.0125	0	0	0.03571	0.01351	0.025	0.07895	0.08974	0.03659	0.0119	0.0375	0.1	0.05128	0.01163	0.075	0.01316	0
	208	0	0	0.01282	0	0	0.01316	0.02222	0	0	0.0375	0.04545	0	0	0.03333	0.02381	0	0.0625	0.07895	0.02564	0.06098	0.07143	0.0125	0.0375	0.01282	0.03488	0.025	0.07895	0.02326
	210	0	0	0	0	0	0	0	0	0	0	0	0	0	0	0.03571	0	0	0	0.02564	0.03659	0.0119	0.0625	0.025	0.07692	0.03488	0.05	0.03947	0.0814
	212	0	0	0	0	0	0	0.01111	0	0	0	0	0	0.01282	0	0.02381	0.04054	0.05	0.10526	0.01282	0.04878	0.02381	0.0625	0.075	0.05128	0.03488	0.0125	0.02632	0
	214	0.01389	0	0	0	0	0	0	0	0.0125	0	0.01136	0	0	0	0.02381	0.04054	0.0875	0.06579	0.03846	0.02439	0.05952	0	0.0125	0.02564	0.02326	0.0375	0.02632	0.05814
	216	0	0.01064	0.10256	0.02439	0	0.03947	0.13333	0	0.1875	0.0375	0.06818	0.075	0.03846	0.11111	0.02381	0	0.0125	0.02632	0.03846	0.0122	0.02381	0.0125	0	0.05128	0.06977	0.0875	0.09211	0.04651
	218	0.15278	0	0.01282	0.02439	0	0	0.05556	0.0125	0.0125	0.025	0.06818	0.0375	0.02564	0.15556	0.05952	0.06757	0.0375	0.05263	0.01282	0.09756	0.05952	0.0375	0.0625	0.01282	0.03488	0.0875	0.09211	0.0814
	220	0.09722	0.01064	0	0.0122	0.02381	0.01316	0.01111	0.0125	0.0125	0.0125	0.13636	0	0.07692	0.13333	0.02381	0.04054	0.0875	0.02632	0.07692	0.07317	0.04762	0.0375	0.0125	0.02564	0.03488	0.075	0	0.10465
	222	0	0.17021	0	0.06098	0.2381	0	0	0.0375	0.025	0	0.10227	0.0375	0.11538	0	0.03571	0.02703	0.125	0.03947	0.03846	0	0.0119	0.025	0.025	0	0.04651	0	0.05263	0.04651
	224	0	0	0.05128	0.02439	0	0	0	0	0.0125	0.0125	0.03409	0	0.03846	0.01111	0.09524	0.01351	0.025	0.02632	0.03846	0.02439	0.05952	0.025	0.025	0.02564	0.01163	0.0375	0.02632	0.01163
	226	0.05556	0.01064	0	0	0.03571	0.06579	0	0.0375	0.0375	0	0	0	0.03846	0	0	0.04054	0.0125	0.01316	0	0.0122	0.02381	0.0375	0.0125	0	0	0.0375	0	0.01163
	228	0.125	0.08511	0.25641	0.08537	0.02381	0.09211	0.03333	0.1	0.05	0.125	0.01136	0.0125	0.14103	0.06667	0.02381	0.06757	0.0125	0.02632	0	0.02439	0	0.0375	0	0.01282	0.01163	0.025	0.03947	0.01163
	230	0	0.03191	0.03846	0.10976	0.07143	0.02632	0.01111	0.1125	0.0125	0	0	0.0125	0.01282	0.05556	0.0119	0	0.025	0.03947	0.01282	0	0.03571	0.05	0.0375	0	0	0	0.01316	0.03488
	232	0	0	0	0.04878	0	0.10526	0.14444	0.0375	0.0625	0	0.03409	0.0125	0	0.01111	0.02381	0.01351	0.0625	0.02632	0.01282	0	0	0.025	0.0625	0.03846	0.02326	0	0.02632	0.06977
	234	0.11111	0.04255	0	0.02439	0.02381	0	0.04444	0.0875	0	0	0.04545	0.0375	0.01282	0.02222	0.0119	0	0.0125	0.02632	0.03846	0.03659	0.04762	0.025	0	0.03846	0	0.05	0.01316	0.01163
	236	0.20833	0.04255	0.02564	0.07317	0.09524	0.01316	0.04444	0.15	0.075	0.1	0.02273	0.1	0.07692	0.04444	0.0119	0.02703	0	0.02632	0	0	0	0.0125	0.025	0	0.01163	0	0.01316	0
	238	0.06944	0.39362	0.08974	0.02439	0.15476	0.05263	0.14444	0.075	0.05	0.2	0.06818	0.15	0.01282	0.04444	0	0.01351	0	0	0.01282	0.0122	0	0.05	0.0125	0	0	0	0	0
	240	0.08333	0.04255	0.03846	0.04878	0.03571	0.09211	0.08889	0.0125	0.0875	0	0.03409	0.025	0.05128	0.05556	0.09524	0.01351	0.0125	0	0.02564	0.0122	0	0.0375	0.0125	0	0.02326	0	0.09211	0
	242	0	0	0.01282	0	0.04762	0.03947	0.03333	0.0125	0.0125	0	0	0.0125	0	0.1	0.03571	0	0	0.01316	0.01282	0.02439	0.0119	0	0	0.01282	0	0.0125	0	0
	244	0	0	0	0.02439	0.03571	0.01316	0.02222	0.025	0.0125	0	0	0.025	0	0.03333	0.0119	0	0.0125	0.01316	0.01282	0.0122	0.04762	0	0.025	0	0	0.05	0.02632	0.01163
	246	0	0	0	0	0	0	0	0	0	0	0	0	0	0	0	0	0.05	0.02632	0	0	0	0.0125	0	0.01282	0.01163	0.0125	0.01316	0
	248	0	0	0.07692	0	0	0	0	0.0125	0.025	0	0.04545	0	0	0	0.02381	0	0	0.02632	0	0.03659	0.0119	0	0.0125	0	0	0	0	0.02326
	250	0	0	0	0	0	0	0	0	0	0	0	0	0	0	0	0	0.025	0.02632	0.03846	0	0.0119	0	0.025	0.01282	0.02326	0	0	0.02326
	252	0	0	0.03846	0	0	0.03947	0.04444	0.05	0.0375	0	0	0	0.0641	0	0.0119	0	0.025	0	0.01282	0.02439	0.02381	0	0.0125	0.01282	0	0	0.01316	0.04651
	254	0	0.01064	0.11538	0.0122	0.03571	0	0	0	0.0125	0	0.01136	0.2	0	0	0	0	0	0.01316	0	0	0	0.0125	0.0125	0	0	0	0	0.02326
	256	0	0	0	0	0	0	0	0	0	0	0	0	0	0	0	0	0	0	0	0	0	0	0	0	0	0.0125	0	0
	258	0	0	0	0.03659	0.0119	0	0	0	0.0125	0.0375	0	0	0	0	0	0	0	0	0	0	0	0	0	0	0	0	0	0
	260	0	0	0.01282	0.09756	0.0119	0	0	0	0	0.025	0	0.075	0.05128	0	0	0	0	0	0	0	0	0	0	0	0	0	0	0
	262	0	0	0.01282	0	0	0	0	0	0.0125	0	0	0.0125	0	0	0	0	0	0	0	0	0	0	0	0	0	0	0	0
	268	0	0	0	0.0122	0.0119	0	0	0	0	0	0	0	0	0	0	0	0	0	0.01282	0	0	0	0	0	0	0	0	0
	324	0	0	0	0	0	0	0	0	0	0	0	0	0	0	0	0	0	0	0.02564	0	0	0	0	0	0	0	0	0
BH5	N	38	43	40	41	42	39	46	40	40	40	44	39	40	45	41	34	38	19	38	41	42	38	38	38	40	37	33	44
	197	0	0	0	0	0	0	0	0	0	0	0	0	0	0	0	0	0	0	0.01316	0	0	0	0	0	0	0	0	0
	289	0	0	0	0.07317	0	0	0	0	0	0	0	0	0	0	0	0	0	0	0	0	0	0	0	0	0	0	0	0
	295	0	0	0	0	0	0	0	0	0	0	0	0	0	0	0	0	0	0	0	0.0122	0	0	0	0	0	0	0	0
	297	0	0	0	0	0.0119	0.01282	0.01087	0	0	0	0	0	0	0	0.12195	0.01471	0.06579	0	0.14474	0.08537	0	0	0	0	0	0.18919	0	0.20455
	299	0	0	0	0	0	0	0	0.0125	0.0125	0	0	0	0	0	0	0	0	0	0	0	0	0	0	0	0	0	0	0
	301	0	0	0	0	0	0	0	0	0	0	0	0	0	0	0.02439	0	0.01316	0	0.03947	0	0	0	0	0	0	0.02703	0	0.02273
	305	0	0	0	0	0	0	0	0	0	0	0	0	0	0	0	0	0	0.05263	0	0	0.0119	0	0	0	0	0	0	0.01136
	307	0	0	0	0	0	0	0	0	0	0	0	0	0.0125	0	0	0	0	0	0	0	0	0	0	0	0	0	0	0
	309	0	0	0	0	0	0	0	0	0	0	0	0	0	0	0	0	0.01316	0	0	0	0	0	0	0	0	0.01351	0	0.01136
	313	0	0	0	0	0	0	0	0	0	0	0	0	0	0	0	0	0	0	0.01316	0.0122	0	0	0	0	0	0	0	0
	315	0	0.01163	0	0	0	0.11538	0	0	0.0125	0	0.03409	0.05128	0.05	0.01111	0	0	0	0	0	0	0.03571	0.05263	0.05263	0	0	0	0	0
	317	0	0	0	0	0	0	0	0	0	0	0	0	0	0	0.0122	0.07353	0	0.02632	0.05263	0	0	0	0.01316	0	0	0	0	0.03409
	319	0	0	0	0	0	0	0	0	0	0	0	0	0	0	0	0	0	0	0	0.0122	0.03571	0	0	0	0	0	0	0
	321	0	0.26744	0.075	0.10976	0.07143	0.0641	0.02174	0	0.025	0	0.05682	0.0641	0.0875	0.01111	0.10976	0.05882	0.05263	0	0.02632	0.0122	0.03571	0.03947	0.01316	0.05263	0.2	0.13514	0.07576	0.05682
	323	0	0.01163	0	0.02439	0	0	0	0	0	0	0	0	0	0	0	0	0	0	0	0	0.04762	0	0	0	0	0	0	0
	325	1	0.36047	0.525	0.42683	0.5119	0.5641	0.82609	0.75	0.6625	0.2875	0.53409	0.34615	0.35	0.53333	0.70732	0.80882	0.80263	0.92105	0.67105	0.79268	0.80952	0.89474	0.90789	0.90789	0.7875	0.62162	0.90909	0.61364
	327	0	0	0	0	0	0	0	0	0	0	0	0	0	0.02222	0	0	0	0	0	0	0	0	0	0	0	0	0	0
	329	0	0.26744	0.3125	0.35366	0.35714	0.20513	0.09783	0.2	0.2875	0.7125	0.375	0.4359	0.475	0.37778	0.0122	0.04412	0.05263	0	0	0	0	0.01316	0	0.01316	0.0125	0.01351	0	0.02273
	331	0	0	0	0	0	0	0	0	0	0	0	0	0	0	0	0	0	0	0	0	0	0	0	0.01316	0	0	0.01515	0
	333	0	0.02326	0.075	0.0122	0	0.02564	0.01087	0.0375	0	0	0	0.02564	0	0.04444	0	0	0	0	0	0.0122	0	0	0.01316	0.01316	0	0	0	0
	335	0	0.01163	0	0	0	0	0	0	0	0	0	0	0	0	0	0	0	0	0	0.02439	0	0	0	0	0	0	0	0
	337	0	0.04651	0.0125	0	0.04762	0.01282	0.03261	0	0	0	0	0.07692	0.0125	0	0	0	0	0	0.02632	0.0122	0.02381	0	0	0	0	0	0	0.02273
	339	0	0	0	0	0	0	0	0	0	0	0	0	0.0125	0	0	0	0	0	0	0.02439	0	0	0	0	0	0	0	0
	395	0	0	0	0	0	0	0	0	0	0	0	0	0	0	0	0	0	0	0.01316	0	0	0	0	0	0	0	0	0
	397	0	0	0	0	0	0	0	0	0	0	0	0	0	0	0.0122	0	0	0	0	0	0	0	0	0	0	0	0	0
CM37	N	39	47	41	41	42	38	43	39	39	39	44	40	39	43	35	38	37	38	36	40	41	40	40	38	38	33	35	37
	197	0	0	0	0	0	0	0	0	0	0	0	0	0	0	0	0.01316	0	0	0	0	0	0	0	0	0	0	0	0
	219	0	0.04255	0	0	0	0	0	0	0	0	0	0	0	0	0	0	0	0	0	0	0	0	0	0	0	0	0	0
	222	0	0	0.0122	0	0	0	0	0	0	0	0	0.0125	0	0	0	0	0	0	0	0	0	0	0	0	0	0	0	0
	225	0.41026	0.26596	0.06098	0.32927	0.44048	0	0	0	0	0	0	0.325	0	0	0	0	0	0	0	0	0	0	0	0	0	0	0	0
	228	0	0.04255	0.09756	0.18293	0.09524	0	0	0	0	0	0	0.075	0	0	0	0	0	0	0	0	0	0	0	0	0	0	0	0
	231	0	0	0.08537	0.06098	0	0	0	0	0	0	0	0.0875	0	0	0	0	0	0	0	0	0	0	0	0	0	0	0	0
	240	0	0	0	0	0	0	0	0	0	0	0	0	0	0	0	0	0.01351	0	0	0	0	0	0	0.01316	0	0	0	0
	243	0	0	0	0	0	0	0	0	0	0	0	0	0	0	0	0	0.01351	0	0.02778	0	0.0122	0	0	0	0	0.01515	0	0
	246	0	0	0	0	0	0	0	0	0	0	0	0	0	0	0	0	0	0	0	0	0.0122	0	0	0.02632	0	0	0.02857	0
	249	0	0	0	0	0	0	0	0	0	0.02564	0	0	0	0	0	0	0	0	0	0.0125	0.02439	0	0	0	0	0.01515	0	0.01351
	252	0	0	0	0	0	0	0	0	0.01282	0	0	0	0	0	0	0	0	0	0	0	0	0	0	0	0	0	0	0
	255	0	0	0	0	0	0	0	0.01282	0	0.01282	0	0	0	0	0	0	0.01351	0.01316	0.01389	0.0125	0	0	0.0125	0	0.01316	0.01515	0	0
	258	0	0	0	0	0	0	0	0	0.01282	0.01282	0	0	0	0	0	0.01316	0	0.01316	0	0	0	0	0.0125	0	0.02632	0	0.01429	0
	261	0	0	0	0	0	0	0	0.02564	0	0	0	0	0.01282	0	0.02857	0	0.01351	0	0	0	0	0	0.025	0	0	0.01515	0	0.04054
	264	0	0	0	0	0.0119	0	0	0	0	0	0	0	0	0	0.01429	0	0	0.01316	0.01389	0	0	0	0	0	0	0	0	0
	267	0	0	0	0	0	0	0.03488	0	0	0	0	0.0125	0.02564	0.03488	0	0.02632	0	0	0.02778	0.025	0.02439	0	0.0125	0.02632	0.03947	0	0	0
	270	0	0	0	0	0	0	0	0	0	0	0	0	0	0	0	0	0.01351	0	0	0	0	0.0375	0.0125	0.02632	0	0	0.04286	0
	273	0.25641	0.40426	0.30488	0.2439	0.19048	0.30263	0.38372	0.21795	0.46154	0.5	0.44318	0.3375	0.41026	0.32558	0.2	0.02632	0.14865	0.13158	0.125	0.225	0.17073	0.0375	0.1	0.10526	0.09211	0.06061	0.05714	0.08108
	276	0	0	0	0	0	0.02632	0.01163	0	0	0	0	0	0.01282	0	0.02857	0.01316	0.02703	0	0	0.0375	0.0122	0.2	0.075	0.05263	0	0.04545	0.02857	0.05405
	279	0	0.02128	0.2561	0.02439	0	0.18421	0.12791	0	0.19231	0.07692	0.06818	0.025	0.01282	0.15116	0.04286	0.06579	0.12162	0.09211	0.02778	0.05	0.07317	0.0375	0.075	0.06579	0.05263	0.10606	0.1	0.08108
	282	0	0	0	0	0	0	0.03488	0	0	0	0.01136	0	0.01282	0	0.05714	0.18421	0.09459	0.26316	0.02778	0.0125	0.06098	0.175	0.175	0.26316	0.19737	0.07576	0.28571	0.01351
	285	0.0641	0.06383	0.10976	0.09756	0.09524	0.31579	0.22093	0.05128	0.05128	0	0.09091	0.0125	0.12821	0.22093	0.22857	0.07895	0.06757	0.06579	0.18056	0.3	0.17073	0.15	0.1375	0.03947	0.06579	0.04545	0.02857	0.24324
	288	0	0	0	0	0	0	0	0	0	0	0.02273	0	0	0	0.01429	0.01316	0	0.02632	0	0.0375	0.08537	0.025	0.0375	0.14474	0.01316	0.10606	0.05714	0
	291	0.21795	0.05319	0.06098	0	0	0	0	0	0	0.03846	0	0.0125	0.01282	0	0	0.05263	0	0	0.02778	0	0.0122	0	0	0.02632	0.01316	0.01515	0	0
	294	0	0	0	0	0	0	0	0	0	0	0	0	0	0	0	0	0.01351	0	0	0	0	0.0125	0	0	0	0	0	0
	297	0.05128	0	0.0122	0.0122	0.04762	0.13158	0.16279	0.51282	0.12821	0.17949	0.14773	0.0625	0.25641	0.16279	0.18571	0.28947	0.24324	0.28947	0.30556	0.175	0.21951	0.1875	0.2125	0.10526	0.26316	0.28788	0.25714	0.18919
	300	0	0	0	0	0	0.01316	0	0	0	0	0	0	0.01282	0	0.05714	0.07895	0.08108	0	0.05556	0.025	0.03659	0.0375	0.025	0.02632	0.01316	0	0.04286	0.01351
	303	0	0	0	0	0	0	0	0	0.01282	0	0.02273	0	0.01282	0	0	0	0.01351	0	0	0	0	0	0	0.01316	0.02632	0.01515	0	0
	306	0	0.05319	0	0.04878	0.10714	0.01316	0	0.02564	0.03846	0	0.125	0.0375	0.02564	0.01163	0.05714	0	0.05405	0.05263	0.02778	0.025	0.03659	0	0.0625	0.03947	0.03947	0.01515	0	0.08108
	309	0	0	0	0	0	0	0	0	0	0.0641	0.01136	0	0.01282	0	0	0	0	0	0	0	0	0.0125	0	0	0	0.0303	0	0
	312	0	0	0	0	0	0	0	0	0	0	0	0	0	0.01163	0	0.05263	0	0.01316	0	0	0	0	0	0	0.01316	0	0	0.01351
	315	0	0	0	0	0	0	0	0	0	0	0	0	0.01282	0	0	0.01316	0	0	0	0	0	0	0	0	0	0	0	0
	318	0	0	0	0	0	0	0	0	0	0	0	0	0	0	0	0	0	0	0	0.0125	0	0	0	0	0.01316	0	0	0
	321	0	0	0	0	0	0	0	0.02564	0	0	0.01136	0	0.01282	0	0.01429	0.01316	0	0.01316	0.02778	0	0	0.0375	0	0	0.02632	0.09091	0	0
	324	0	0	0	0	0	0	0	0	0	0	0	0	0	0	0.02857	0	0.02703	0	0	0	0	0	0	0	0.01316	0	0.02857	0
	327	0	0.01064	0	0	0	0	0	0	0	0	0	0	0	0	0	0.01316	0	0	0.02778	0.0125	0.0122	0.0125	0	0	0.01316	0	0	0
	333	0	0.04255	0	0	0.0119	0.01316	0.01163	0.11538	0.08974	0.08974	0.03409	0	0	0.03488	0	0	0.02703	0.01316	0.05556	0	0.03659	0.0125	0.025	0	0.03947	0.0303	0.01429	0.04054
	336	0	0	0	0	0	0	0	0.01282	0	0	0.01136	0	0.01282	0	0.02857	0.02632	0.01351	0	0.02778	0.0125	0	0.025	0	0.02632	0.02632	0	0.01429	0.09459
	339	0	0	0	0	0	0	0.01163	0	0	0	0	0	0.01282	0.04651	0.01429	0	0	0	0	0.025	0	0	0	0	0	0.01515	0	0.01351
	351	0	0	0	0	0	0	0	0	0	0	0	0	0	0	0	0	0	0	0	0	0	0	0	0	0	0	0	0.01351
	357	0	0	0	0	0	0	0	0	0	0	0	0	0	0	0	0.01316	0	0	0	0	0	0	0	0	0	0	0	0
	390	0	0	0	0	0	0	0	0	0	0	0	0	0	0	0	0.01316	0	0	0	0	0	0	0	0	0	0	0	0
	399	0	0	0	0	0	0	0	0	0	0	0	0	0	0	0	0	0	0	0	0	0	0	0	0	0	0	0	0.01351
BD5	N	38	41	39	40	41	39	47	35	28	21	31	40	27	42	31	28	38	31	40	42	43	34	39	40	41	31	36	32
	190	0	0	0	0	0	0	0	0	0	0	0	0	0	0.0119	0	0	0	0	0	0	0	0	0	0	0	0	0	0
	192	0	0	0	0	0	0	0	0	0	0	0	0	0	0	0	0	0	0	0	0	0	0	0	0	0	0.03226	0	0
	196	0.02632	0	0	0.175	0.15854	0	0	0	0	0	0	0.3625	0	0.30952	0.01613	0	0	0	0	0	0	0	0	0	0	0	0	0
	198	0	0	0	0	0	0	0	0	0	0	0	0	0	0	0	0	0	0.03226	0	0	0	0	0	0	0	0	0	0
	200	0	0	0	0	0	0	0	0	0	0	0	0	0	0	0.01613	0	0	0	0	0	0	0	0	0	0	0	0	0
	202	0	0	0	0	0	0	0	0	0	0.04762	0	0	0	0	0	0	0	0	0	0	0	0	0	0	0	0	0	0
	206	0	0	0	0	0	0	0	0	0.07143	0.19048	0	0.0375	0	0	0	0	0	0	0	0	0	0	0	0	0	0	0	0
	208	0	0.07317	0	0	0.0122	0.02564	0	0.01429	0	0	0.03226	0.0125	0	0	0	0	0	0	0	0	0	0	0	0	0	0	0	0
	210	0	0	0	0	0.02439	0.03846	0	0	0	0	0.01613	0	0	0	0	0	0	0	0	0	0	0	0	0	0	0	0	0
	214	0	0	0	0	0	0.01282	0.01064	0	0	0	0.01613	0	0	0	0	0	0	0	0	0	0	0	0	0	0	0	0	0
	216	0	0	0	0	0	0	0	0	0.01786	0	0	0	0.07407	0.05952	0	0	0	0	0	0	0	0	0	0	0	0	0	0
	226	0	0.04878	0.12821	0	0	0	0.01064	0	0	0	0	0	0	0	0	0	0	0	0	0	0	0	0	0	0	0	0	0
	230	0	0	0	0	0	0.01282	0	0	0	0	0	0	0	0	0	0	0	0.03226	0	0	0	0	0	0	0	0	0	0
	232	0	0	0	0	0	0.02564	0	0	0	0	0	0	0.01852	0	0	0	0	0	0	0	0	0.02941	0	0	0	0	0	0
	236	0	0	0	0	0	0.02564	0	0	0	0	0.01613	0.0125	0	0	0	0	0	0	0	0	0	0	0	0	0	0	0	0
	240	0	0	0	0	0	0.02564	0	0	0	0	0	0	0	0	0	0	0	0	0	0	0.01163	0	0	0	0	0	0	0
	244	0	0	0	0	0.0122	0	0	0	0	0	0	0	0	0	0	0	0	0	0	0	0	0	0	0	0	0	0	0
	246	0	0	0	0	0	0	0	0	0	0	0	0	0	0	0.01613	0	0	0	0	0	0	0	0	0	0	0	0	0
	248	0	0	0	0	0	0	0	0	0	0	0.03226	0	0	0	0.03226	0	0	0	0	0	0	0	0	0	0	0	0.01389	0
	250	0	0	0	0	0	0	0	0	0	0	0	0	0	0	0.01613	0	0	0.01613	0.0125	0	0	0.01471	0.01282	0.0125	0	0	0.02778	0.04688
	252	0	0	0	0	0	0	0	0	0	0	0	0	0	0	0.04839	0.07143	0.03947	0.04839	0.0125	0.03571	0.06977	0.07353	0.12821	0.0625	0.13415	0.12903	0.04167	0.01563
	254	0	0	0	0.05	0	0.01282	0	0	0	0.02381	0	0	0	0	0	0	0	0.04839	0.075	0.0119	0	0.04412	0.02564	0	0	0	0	0
	256	0	0	0	0	0	0	0	0	0	0	0	0	0	0	0	0	0	0	0	0.0119	0	0	0	0	0.0122	0	0	0
	258	0	0	0	0	0	0	0	0	0	0	0	0	0	0	0.01613	0	0.02632	0	0.0375	0	0.03488	0	0	0	0	0	0.01389	0
	260	0.03947	0.17073	0.08974	0.2	0.14634	0.14103	0.10638	0.32857	0.16071	0.11905	0.24194	0.15	0.07407	0.29762	0	0.01786	0	0.01613	0	0	0	0	0	0	0	0	0	0
	262	0	0.07317	0.17949	0	0.02439	0.02564	0	0.04286	0	0	0.04839	0.0125	0	0.05952	0.01613	0	0.02632	0.01613	0	0	0	0	0	0	0.0122	0	0.04167	0.04688
	264	0	0	0	0	0	0.0641	0	0	0	0	0.01613	0	0	0	0	0.10714	0.03947	0.03226	0	0.0119	0.01163	0.02941	0.02564	0.0375	0.0122	0.01613	0.02778	0.03125
	266	0	0.20732	0.12821	0.125	0.02439	0.16667	0.09574	0	0	0	0	0.075	0	0.02381	0	0.05357	0.01316	0.03226	0.0375	0.03571	0.02326	0.02941	0.01282	0.0125	0	0.01613	0.04167	0.01563
	268	0.22368	0.02439	0	0	0.04878	0	0.01064	0.04286	0.07143	0	0	0	0	0	0.01613	0	0.03947	0.04839	0.025	0.03571	0.04651	0	0.10256	0.0125	0.03659	0	0	0.07813
	270	0.27632	0	0	0	0.0122	0	0	0	0	0	0.01613	0.0125	0.03704	0	0.06452	0.08929	0	0.04839	0.075	0.05952	0.02326	0.10294	0.01282	0.0375	0.08537	0.03226	0.04167	0.01563
	272	0	0	0	0	0	0.02564	0	0	0.125	0	0	0.0125	0	0	0.04839	0.10714	0.09211	0.03226	0.075	0.07143	0.0814	0	0.12821	0.0625	0.12195	0.09677	0.09722	0.0625
	274	0	0	0	0.025	0	0	0	0	0.03571	0.02381	0.06452	0.025	0	0.0119	0.06452	0.03571	0.03947	0.09677	0.0625	0.02381	0.01163	0.10294	0.05128	0.05	0.06098	0.09677	0.09722	0.01563
	276	0	0.02439	0	0	0.02439	0.02564	0.01064	0	0	0	0.03226	0	0.03704	0	0.03226	0.10714	0.09211	0.04839	0	0.03571	0.0814	0.08824	0.01282	0.175	0.07317	0.03226	0	0.01563
	278	0	0.08537	0	0	0	0.01282	0.03191	0	0.07143	0	0.03226	0	0	0	0	0.03571	0.03947	0	0.1	0.08333	0.0814	0	0.05128	0.025	0.02439	0.08065	0.06944	0.09375
	280	0	0.06098	0	0.0125	0	0	0.02128	0.2	0.01786	0.11905	0	0	0	0.07143	0.03226	0	0.15789	0.01613	0.0375	0.05952	0.06977	0.04412	0.03846	0.075	0.02439	0.08065	0.11111	0.0625
	282	0	0.0122	0.02564	0.0375	0.07317	0.01282	0.02128	0	0	0.04762	0.12903	0.0375	0	0.02381	0.03226	0.05357	0.06579	0	0.0125	0	0.02326	0	0.02564	0.025	0.0122	0.09677	0.01389	0.01563
	284	0.01316	0	0.03846	0.075	0.06098	0	0	0	0	0	0	0.025	0	0.02381	0.03226	0	0.01316	0.03226	0.075	0	0.06977	0.08824	0	0.0125	0	0.08065	0.01389	0.0625
	286	0	0	0	0.0375	0.0122	0.01282	0	0	0	0.02381	0	0	0	0	0.17742	0.05357	0.02632	0.01613	0.0125	0.04762	0.06977	0.14706	0.01282	0.05	0.07317	0.01613	0.04167	0.03125
	288	0.02632	0	0.01282	0.0375	0.02439	0.02564	0.12766	0.02857	0	0.09524	0	0	0	0.04762	0.03226	0.03571	0	0.08065	0.025	0.04762	0.02326	0.08824	0.0641	0.025	0.04878	0	0	0.0625
	290	0.22368	0.09756	0.0641	0.125	0.19512	0.16667	0.37234	0.14286	0	0.11905	0.09677	0.0625	0.59259	0	0.08065	0.03571	0.06579	0.03226	0.025	0.0119	0.09302	0.01471	0.08974	0.025	0	0.08065	0.05556	0.04688
	292	0.15789	0.03659	0.01282	0	0.03659	0.10256	0.08511	0.05714	0.03571	0	0	0.0625	0.11111	0	0.04839	0.14286	0	0.09677	0.0375	0.02381	0.05814	0	0	0.05	0	0	0.06944	0.03125
	294	0.01316	0.03659	0	0	0.03659	0	0.02128	0.02857	0.32143	0.16667	0	0.075	0.03704	0	0.01613	0.01786	0.03947	0.03226	0.0125	0.03571	0.03488	0.02941	0.05128	0.1625	0.02439	0	0.04167	0.03125
	296	0	0.0122	0	0	0	0	0	0	0	0	0.04839	0.0125	0	0	0	0	0.01316	0.01613	0.0375	0.04762	0.02326	0	0.05128	0	0.07317	0.04839	0.01389	0
	298	0	0.02439	0.01282	0	0	0.03846	0.02128	0	0.03571	0	0.06452	0	0	0.05952	0.01613	0	0.05263	0.01613	0.0625	0.10714	0.01163	0.01471	0.01282	0.0125	0.03659	0.01613	0.01389	0.04688
	300	0	0	0.21795	0.0375	0.02439	0	0	0.1	0.03571	0.02381	0.01613	0	0.01852	0	0	0.01786	0	0.01613	0.05	0.08333	0.02326	0	0.03846	0.0125	0	0.01613	0	0.01563
	302	0	0	0	0	0.03659	0	0	0.01429	0	0	0.01613	0	0	0	0.01613	0	0.01316	0	0	0.04762	0	0.01471	0	0.0125	0	0.01613	0.01389	0
	304	0	0	0	0.0375	0	0	0	0	0	0	0.03226	0	0	0	0.03226	0	0.01316	0.01613	0.0125	0.0119	0.02326	0	0.01282	0.0125	0.06098	0.01613	0.05556	0.0625
	306	0	0	0	0	0	0	0.01064	0	0	0	0	0.0125	0	0	0	0	0.06579	0	0.0125	0.0119	0	0	0	0.0375	0.03659	0	0	0
	308	0	0	0	0	0	0	0	0	0	0	0	0	0	0	0	0	0	0.03226	0.0125	0.02381	0	0	0.03846	0	0	0	0	0.03125
	310	0	0	0.0641	0	0	0	0.03191	0	0	0	0	0	0	0	0	0	0	0.01613	0.0375	0.02381	0	0	0	0	0	0	0	0
	312	0	0	0.02564	0	0	0	0.01064	0	0	0	0	0	0	0	0.03226	0.01786	0	0	0.0125	0	0	0	0	0	0	0	0	0
	314	0	0	0	0	0	0	0	0	0	0	0	0	0	0	0	0	0	0	0	0	0	0	0	0	0.02439	0	0	0.03125
	316	0	0	0	0	0	0	0	0	0	0	0	0	0	0	0.04839	0	0	0	0	0	0	0	0	0	0	0	0	0
	318	0	0	0	0	0	0	0	0	0	0	0	0	0	0	0	0	0	0	0.0125	0	0	0	0	0	0	0	0	0
	320	0	0	0	0	0	0	0	0	0	0	0	0	0	0	0	0	0	0	0	0	0	0	0	0	0	0	0.01389	0
	326	0	0.0122	0	0	0	0	0	0	0	0	0.03226	0	0	0	0	0	0	0	0	0	0	0.04412	0	0	0.0122	0	0.02778	0
	332	0	0	0	0	0.0122	0	0	0	0	0	0	0	0	0	0	0	0	0	0	0	0	0	0	0	0	0	0	0
	334	0	0	0	0	0	0	0	0	0	0	0	0	0	0	0	0	0.02632	0	0	0	0	0	0	0	0	0	0	0
	374	0	0	0	0	0	0	0	0	0	0	0	0	0	0	0	0	0	0.01613	0	0	0	0	0	0	0	0	0	0
	382	0	0	0	0.025	0	0	0	0	0	0	0	0	0	0	0	0	0	0	0	0	0	0	0	0	0	0	0	0
	384	0	0	0	0	0	0	0	0	0	0	0	0	0	0	0	0	0	0	0	0	0	0	0	0	0	0	0	0.03125
	386	0	0	0	0	0	0	0	0	0	0	0	0	0	0	0	0	0	0.01613	0	0	0	0	0	0	0	0	0	0
CM5	N	39	46	41	41	42	40	47	39	40	39	44	40	39	45	40	38	39	38	41	43	43	37	34	40	43	39	38	43
	279	0	0	0	0	0	0	0	0	0	0	0	0	0	0	0	0	0	0.02632	0	0	0	0	0	0	0	0	0	0
	301	0	0	0	0	0	0	0	0	0	0	0	0	0	0	0	0	0	0	0	0	0	0	0	0	0	0	0	0.01163
	304	0	0	0	0	0	0	0	0	0	0	0	0	0	0	0.05	0.02632	0.15385	0.07895	0	0.15116	0.15116	0.10811	0.02941	0.075	0.02326	0.07692	0.03947	0.11628
	306	0	0	0	0	0	0	0	0	0	0	0	0	0	0	0	0.01316	0.01282	0	0	0	0	0	0.01471	0	0	0	0	0.01163
	307	0	0	0	0	0	0	0	0	0	0.01282	0	0	0	0	0.025	0	0	0.01316	0.0122	0.16279	0.13953	0	0.01471	0	0	0.01282	0.03947	0.02326
	310	0.05128	0.04348	0.03659	0.0122	0.07143	0.0625	0.03191	0	0	0.03846	0.05682	0.1	0	0	0.2	0.06579	0.20513	0.15789	0.12195	0.19767	0.19767	0.10811	0.13235	0.2875	0.23256	0.05128	0.14474	0.10465
	313	0	0	0	0	0	0	0	0	0	0.01282	0	0	0	0	0.0125	0	0	0.01316	0	0.01163	0.05814	0	0	0.025	0.02326	0	0	0
	316	0	0	0	0	0	0	0	0	0	0.01282	0	0	0	0	0	0	0.02564	0	0.0122	0.02326	0.10465	0.01351	0.02941	0	0.03488	0.01282	0	0
	319	0	0	0	0	0	0	0	0	0	0	0	0	0	0	0	0	0	0	0	0	0	0	0	0.0125	0	0	0	0
	322	0	0	0	0	0	0	0	0	0	0	0	0	0	0	0	0	0.01282	0	0.0122	0.01163	0.01163	0	0	0.0125	0	0.01282	0.03947	0.02326
	325	0	0	0	0	0	0	0	0	0	0	0	0	0	0	0	0	0	0	0	0	0	0	0	0.0125	0	0	0	0
	337	0	0	0	0	0	0	0	0	0	0	0	0	0	0	0	0	0	0	0	0	0	0	0	0	0	0.01282	0	0
	343	0	0	0	0	0	0	0	0	0	0	0	0	0	0	0	0.02632	0	0	0	0	0	0.01351	0	0	0	0	0	0
	346	0	0	0	0	0	0	0	0	0	0	0	0	0.01282	0	0	0	0	0	0	0	0	0	0	0	0	0	0	0
	363	0	0	0	0	0	0	0	0	0	0	0	0	0	0	0.1	0.02632	0.02564	0.07895	0.07317	0.01163	0.05814	0.04054	0	0.0625	0.12791	0.12821	0.15789	0.02326
	366	0.11538	0.15217	0.09756	0.13415	0.13095	0.225	0.28723	0.16667	0.4	0.17949	0.375	0.3125	0.15385	0.23333	0.025	0	0.01282	0	0	0	0	0	0	0	0	0	0	0
	369	0	0	0	0.06098	0.07143	0	0.07447	0	0	0	0	0	0	0	0.275	0.40789	0.19231	0.40789	0.45122	0.18605	0.12791	0.47297	0.47059	0.2875	0.2907	0.28205	0.25	0.24419
	372	0.15385	0.30435	0.29268	0.54878	0.44048	0.3125	0.11702	0.51282	0.275	0.17949	0.18182	0.325	0.17949	0.28889	0.225	0.34211	0.30769	0.18421	0.23171	0.22093	0.10465	0.09459	0.17647	0.175	0.2093	0.41026	0.26316	0.33721
	375	0.03846	0.04348	0.07317	0.08537	0.10714	0.1375	0.2234	0.20513	0.05	0.26923	0.07955	0.0375	0.07692	0.23333	0	0	0	0	0.0122	0	0	0.01351	0	0.0125	0.02326	0	0.02632	0
	378	0.14103	0.16304	0.17073	0.04878	0.14286	0.1375	0.03191	0.01282	0.0875	0.24359	0.07955	0.075	0.25641	0.04444	0.025	0.01316	0	0.02632	0.03659	0	0	0.10811	0.07353	0.0375	0	0	0.03947	0.01163
	381	0	0.02174	0.04878	0.0122	0	0	0	0.07692	0	0	0.01136	0.0125	0	0	0.025	0.05263	0.01282	0	0.02439	0.01163	0.04651	0.02703	0.02941	0	0.02326	0	0	0.09302
	384	0	0	0	0	0	0	0	0	0	0	0	0	0	0	0	0	0	0	0.0122	0.01163	0	0	0	0	0	0	0	0
	396	0	0.08696	0	0	0	0.0125	0	0.02564	0.025	0	0.07955	0	0.03846	0	0.025	0	0	0.01316	0	0	0	0	0	0	0	0	0	0
	408	0	0	0	0.02439	0	0	0	0	0	0	0.01136	0	0	0	0	0	0	0	0	0	0	0	0	0	0	0	0	0
	411	0	0	0	0	0	0	0	0	0.05	0	0	0	0	0	0	0	0	0	0	0	0	0	0	0	0	0	0	0
	414	0.12821	0	0.03659	0	0	0	0.03191	0	0.025	0.02564	0	0	0	0.05556	0	0	0	0	0	0	0	0	0	0	0	0	0	0
	417	0	0.02174	0	0	0	0	0	0	0	0	0.02273	0.0125	0	0.01111	0	0	0	0	0	0	0	0	0.01471	0	0	0	0	0
	420	0	0	0.0122	0.02439	0	0	0	0	0	0	0	0	0.05128	0.06667	0	0	0	0	0	0	0	0	0	0	0	0	0	0
	423	0	0.08696	0.14634	0.04878	0.02381	0	0.12766	0	0.0375	0	0.05682	0.125	0.23077	0	0	0	0	0	0	0	0	0	0	0	0.01163	0	0	0
	426	0	0	0	0	0	0	0	0	0	0	0.02273	0	0	0	0	0	0	0	0	0	0	0	0	0	0	0	0	0
	429	0.37179	0.03261	0.08537	0	0.0119	0.1125	0.07447	0	0.05	0.02564	0.02273	0	0	0.06667	0.0125	0	0	0	0	0	0	0	0.01471	0	0	0	0	0
	432	0	0.04348	0	0	0	0	0	0	0	0	0	0	0	0	0	0.02632	0	0	0	0	0	0	0	0	0	0	0	0
	480	0	0	0	0	0	0	0	0	0	0	0	0	0	0	0	0	0.03846	0	0	0	0	0	0	0	0	0	0	0
CM19	N	39	47	40	41	42	39	45	40	40	40	44	40	39	45	34	20	33	19	41	42	43	39	39	39	41	37	38	43
	236	0	0	0	0	0	0	0	0	0	0	0	0	0	0	0.01471	0	0	0	0	0	0	0	0	0	0	0	0	0
	400	0	0	0	0	0	0	0	0	0	0	0	0	0	0	0	0	0	0	0	0.0119	0	0	0	0	0	0	0	0
	410	0	0	0	0	0	0	0	0.0125	0	0.0125	0	0	0.01282	0	0	0	0	0	0	0	0	0	0	0	0	0	0	0
	414	0	0	0	0.0122	0	0	0	0.0125	0	0	0	0	0	0	0.02941	0.075	0	0	0.03659	0.0119	0	0.03846	0.02564	0.01282	0	0.04054	0	0.02326
	418	0.01282	0.20213	0.0375	0.29268	0.10714	0.03846	0.3	0.2	0.1875	0.075	0.15909	0.1125	0.07692	0.12222	0.14706	0.175	0.12121	0.21053	0.17073	0.53571	0.62791	0.48718	0.55128	0.53846	0.58537	0.16216	0.46053	0.15116
	420	0	0	0.025	0	0	0.02564	0.01111	0.0125	0	0.0375	0.02273	0	0	0.05556	0.32353	0.275	0.39394	0.5	0.39024	0	0.03488	0	0	0	0	0.41892	0	0.48837
	422	0.4359	0.32979	0.3	0.29268	0.16667	0.39744	0.36667	0.375	0.25	0.3	0.27273	0.3375	0.44872	0.14444	0.01471	0.225	0.06061	0.07895	0.10976	0.07143	0.03488	0.07692	0.07692	0.07692	0.04878	0.01351	0.03947	0.04651
	424	0.0641	0.07447	0.1125	0.0122	0.03571	0	0.03333	0.0625	0.0875	0.025	0.11364	0.05	0	0.05556	0.04412	0.025	0.0303	0.07895	0	0.02381	0.06977	0	0	0	0.02439	0.08108	0.03947	0.01163
	426	0.21795	0.09574	0.3125	0.12195	0.21429	0.19231	0.07778	0.075	0.125	0.4125	0.10227	0.15	0.25641	0.27778	0.07353	0	0.06061	0	0.08537	0.03571	0	0.0641	0.03846	0.03846	0.03659	0.02703	0.10526	0.04651
	428	0.0641	0.02128	0	0	0	0.03846	0	0	0.05	0	0	0	0	0	0.01471	0	0.0303	0	0.0122	0	0	0	0	0	0	0	0	0
	430	0.11538	0.20213	0.1125	0.10976	0.15476	0.11538	0.11111	0.0625	0.1125	0.0125	0.09091	0.125	0.08974	0.34444	0.10294	0.025	0.09091	0.07895	0.02439	0.09524	0.02326	0.19231	0.19231	0.24359	0.12195	0.13514	0.07895	0.05814
	432	0.08974	0.06383	0.1	0.12195	0.29762	0.01282	0.07778	0.1625	0.05	0.1	0.19318	0.1875	0.10256	0	0.16176	0.15	0.10606	0.02632	0.14634	0.11905	0.05814	0.05128	0	0.01282	0.0122	0.08108	0.02632	0.10465
	434	0	0	0	0.0122	0.0119	0.16667	0.02222	0	0.1125	0	0.01136	0.0375	0.01282	0	0.04412	0.025	0.04545	0	0.0122	0.05952	0.12791	0.01282	0.07692	0.03846	0.08537	0.02703	0.10526	0.04651
	436	0	0	0	0	0	0	0	0	0	0	0.01136	0	0	0	0.01471	0.025	0.04545	0	0	0.02381	0	0.0641	0.01282	0.01282	0.04878	0.01351	0.06579	0.02326
	438	0	0	0	0	0	0	0	0	0	0	0	0	0	0	0.01471	0	0	0	0	0	0	0	0	0	0	0	0	0
	442	0	0	0	0.02439	0	0	0	0.0125	0	0	0	0	0	0	0	0	0	0	0	0.0119	0.02326	0.01282	0.01282	0	0.0122	0	0.02632	0
	444	0	0	0	0	0	0	0	0	0	0	0.01136	0	0	0	0	0	0	0.02632	0.0122	0	0	0	0	0	0	0	0	0
	446	0	0	0	0	0	0	0	0	0.0125	0.0125	0	0	0	0	0	0	0	0	0	0	0	0	0.01282	0.01282	0	0	0	0
	450	0	0	0	0	0	0.01282	0	0.0125	0.0125	0.0125	0.01136	0	0	0	0	0	0.01515	0	0	0	0	0	0	0.01282	0.02439	0	0.05263	0
	452	0	0.01064	0	0	0.0119	0	0	0	0	0	0	0	0	0	0	0	0	0	0	0	0	0	0	0	0	0	0	0
CM33	N	39	47	40	41	42	40	45	40	40	40	44	40	40	45	42	28	40	32	41	42	42	39	38	39	44	40	38	43
	298	0	0	0	0	0	0	0	0	0	0	0	0	0	0	0.02381	0.05357	0.025	0.0625	0.04878	0.03571	0.04762	0.02564	0.11842	0.19231	0.03409	0.0375	0	0.10465
	301	0	0	0	0	0	0	0	0.025	0	0	0.01136	0	0	0	0.4881	0.60714	0.3875	0.5	0.41463	0.54762	0.5	0.33333	0.35526	0.32051	0.52273	0.5625	0.48684	0.43023
	304	0	0	0	0	0	0	0	0	0.0125	0	0.02273	0	0	0	0.17857	0.01786	0.075	0.07813	0.35366	0.11905	0.04762	0.16667	0.07895	0.11538	0.125	0.075	0.15789	0.17442
	307	0	0	0	0	0	0	0	0	0	0	0	0	0	0	0.10714	0.07143	0.175	0.10938	0.03659	0.10714	0.07143	0.25641	0.07895	0.10256	0.13636	0.1125	0.07895	0.09302
	310	0	0.03191	0	0.0122	0.0119	0	0.15556	0.075	0.0125	0	0.01136	0	0	0	0.04762	0	0.0125	0.125	0.0122	0.07143	0.0119	0.07692	0.18421	0.0641	0.01136	0.05	0.07895	0.01163
	313	0	0	0	0	0	0	0.01111	0	0	0	0	0	0	0	0.07143	0.03571	0.075	0.03125	0.02439	0.04762	0.04762	0.0641	0.06579	0.07692	0.02273	0.0625	0.06579	0.03488
	316	0	0.10638	0	0.02439	0.09524	0.075	0.03333	0.0375	0.2375	0.2625	0.15909	0.325	0.025	0.25556	0	0.01786	0	0	0.03659	0.0119	0.0119	0	0	0	0.01136	0	0	0
	319	0	0.05319	0	0.03659	0.0119	0	0	0.0125	0.0375	0	0.01136	0.025	0	0	0.02381	0	0.05	0	0.0122	0.02381	0	0	0.02632	0	0	0	0.05263	0
	322	0.85897	0.57447	0.3875	0.54878	0.47619	0.525	0.48889	0.5625	0.4875	0.475	0.61364	0.4625	0.6	0.42222	0	0.03571	0.025	0	0.02439	0.0119	0.14286	0.02564	0	0.05128	0.06818	0	0.05263	0.02326
	325	0	0	0	0.0122	0.0119	0.125	0.03333	0	0.0125	0.0125	0	0	0.0125	0	0	0	0	0	0.0122	0.0119	0.0119	0	0	0	0.02273	0	0	0.02326
	328	0	0.19149	0.575	0.35366	0.39286	0.25	0.27778	0.2875	0.1875	0.225	0.10227	0.1625	0.35	0.32222	0	0.01786	0	0	0	0	0.0119	0	0	0	0.02273	0	0.01316	0
	331	0	0.02128	0	0	0	0	0	0	0	0	0	0	0	0	0	0	0.025	0	0	0	0.0119	0	0	0.01282	0	0	0	0
	334	0.14103	0.01064	0	0	0	0	0	0	0	0	0.01136	0.025	0	0	0	0.03571	0	0	0	0	0.0119	0	0.01316	0	0	0	0	0
	340	0	0	0	0	0	0	0	0	0.0125	0	0.03409	0	0.0125	0	0	0	0	0	0	0	0	0	0	0.01282	0.01136	0	0	0
	343	0	0.01064	0.0125	0.0122	0	0	0	0	0	0.025	0.01136	0	0	0	0	0	0.0125	0.01563	0	0	0.02381	0	0.02632	0.01282	0	0	0	0.03488
	346	0	0	0	0	0	0.0125	0	0	0	0	0.01136	0	0	0	0.04762	0	0.1375	0.04688	0.0122	0.0119	0.04762	0.05128	0.05263	0.01282	0.01136	0.0875	0	0.05814
	349	0	0	0.025	0	0	0.0125	0	0	0	0	0	0	0	0	0	0	0	0.03125	0.0122	0	0	0	0	0.02564	0	0.0125	0	0.01163
	352	0	0	0	0	0	0	0	0	0	0	0	0	0	0	0.0119	0	0	0	0	0	0	0	0	0	0	0	0.01316	0
	355	0	0	0	0	0	0	0	0	0	0	0	0	0	0	0	0.10714	0	0	0	0	0	0	0	0	0	0	0	0
BD7	N	38	47	40	39	41	36	45	38	37	39	44	36	34	43	39	34	32	37	39	42	42	35	31	34	41	36	38	41
	192	0	0	0	0	0	0	0	0	0	0	0	0	0	0	0	0	0	0	0	0	0	0.01429	0	0	0	0	0	0
	258	0	0	0	0	0	0	0.01111	0	0	0	0	0	0	0	0	0	0	0	0	0	0	0	0	0	0	0	0	0
	268	0	0	0	0	0	0	0.01111	0	0	0	0	0	0	0	0	0	0	0	0	0	0	0	0	0	0	0	0	0
	284	0	0	0	0	0	0	0	0	0	0	0	0	0	0	0	0.02941	0	0	0	0	0	0	0	0	0	0	0	0
	286	0	0	0	0.05128	0	0	0	0	0	0	0	0.01389	0	0	0	0.01471	0.01563	0	0.01282	0	0.0119	0	0.04839	0.04412	0.03659	0.01389	0.05263	0.02439
	288	0	0	0	0	0	0	0	0	0	0	0	0	0	0	0.01282	0	0.01563	0.01351	0.01282	0	0	0.01429	0	0.05882	0.0122	0.01389	0.02632	0
	290	0.32895	0.19149	0.1	0.12821	0.20732	0.29167	0.41111	0.17105	0.01351	0.05128	0.04545	0.13889	0	0.30233	0.0641	0.01471	0	0	0.02564	0.08333	0.07143	0.07143	0.12903	0.01471	0.06098	0.04167	0.14474	0.10976
	292	0	0	0	0.01282	0.0122	0.06944	0.02222	0.01316	0	0.01282	0	0.02778	0	0.02326	0.01282	0.02941	0.03125	0.04054	0.07692	0.07143	0.03571	0.15714	0.12903	0.13235	0.02439	0.09722	0.11842	0.04878
	294	0	0	0	0	0	0.02778	0	0	0	0	0	0	0	0	0.01282	0	0	0.01351	0	0	0	0	0	0	0	0.01389	0	0
	296	0	0	0	0	0	0	0	0	0.01351	0	0	0	0	0	0.02564	0.04412	0	0.04054	0	0.0119	0.02381	0.01429	0.01613	0.01471	0	0	0	0
	298	0	0	0	0.02564	0	0	0	0	0	0	0	0	0	0	0.02564	0	0.03125	0	0.01282	0.03571	0	0	0.03226	0	0.04878	0.08333	0.03947	0.02439
	300	0.02632	0.03191	0.05	0.01282	0.02439	0.13889	0.03333	0.06579	0.01351	0.03846	0	0.02778	0.05882	0.12791	0	0.01471	0	0	0	0	0.0119	0.01429	0	0.01471	0.0122	0	0	0
	302	0.11842	0.01064	0.05	0.01282	0	0	0.06667	0.03947	0.01351	0	0.01136	0.04167	0.02941	0.04651	0.01282	0.04412	0.01563	0.01351	0.01282	0.03571	0.0119	0.02857	0	0.05882	0.02439	0	0.01316	0.03659
	304	0	0.02128	0.1	0.0641	0	0.09722	0	0.01316	0.01351	0.24359	0.02273	0	0.01471	0.01163	0.07692	0.01471	0.0625	0.04054	0.0641	0.04762	0.0119	0	0	0.05882	0.03659	0.01389	0	0.02439
	306	0.07895	0.11702	0.075	0.02564	0.18293	0.08333	0.04444	0.05263	0.25676	0.05128	0.07955	0.05556	0.01471	0.12791	0.05128	0.05882	0.03125	0.08108	0.07692	0.0119	0.0119	0.01429	0.06452	0.01471	0.0122	0.06944	0.03947	0.02439
	308	0.05263	0.01064	0.05	0.07692	0.04878	0	0.03333	0.06579	0.05405	0.10256	0.14773	0.09722	0.23529	0.12791	0.23077	0.07353	0.17188	0.2027	0.12821	0.0119	0.03571	0.15714	0.27419	0.20588	0.08537	0.13889	0.09211	0.15854
	310	0.11842	0.08511	0.1375	0.08974	0.19512	0.06944	0.13333	0.11842	0.2027	0.03846	0.19318	0.23611	0.04412	0.13953	0.15385	0.11765	0.21875	0.25676	0.28205	0.05952	0.07143	0.25714	0.12903	0.17647	0.18293	0.06944	0.31579	0.30488
	312	0	0.10638	0.0625	0.0641	0.09756	0.13889	0.16667	0.14474	0.05405	0.07692	0.03409	0.13889	0.13235	0.01163	0.26923	0.51471	0.3125	0.28378	0.25641	0.60714	0.53571	0.17143	0.16129	0.13235	0.37805	0.38889	0.13158	0.20732
	314	0.09211	0.06383	0	0.17949	0.0122	0.01389	0	0.03947	0.05405	0.02564	0.07955	0	0.02941	0	0.02564	0	0.0625	0.01351	0.01282	0.0119	0.02381	0	0	0	0	0.05556	0	0.0122
	316	0.09211	0.14894	0	0.11538	0.09756	0	0.01111	0.10526	0.10811	0.11538	0.23864	0	0.08824	0	0	0	0	0	0	0	0.02381	0	0	0.01471	0.06098	0	0.01316	0
	318	0.06579	0.07447	0.0375	0.01282	0.12195	0.02778	0.01111	0.11842	0.02703	0.0641	0.03409	0.09722	0.14706	0.03488	0	0	0	0	0	0	0	0	0	0	0	0	0	0
	320	0	0	0	0	0	0	0	0	0.02703	0.10256	0.02273	0.01389	0.07353	0	0	0.01471	0	0	0	0	0.02381	0	0	0	0	0	0	0
	322	0	0	0.05	0.02564	0	0.02778	0	0	0.06757	0.05128	0	0	0	0.02326	0	0	0	0	0.01282	0	0	0	0	0	0	0	0	0
	324	0	0.02128	0	0.02564	0	0	0	0	0	0	0.01136	0	0.04412	0	0.01282	0	0	0	0	0.0119	0.02381	0	0	0	0.0122	0	0	0.02439
	326	0	0.03191	0	0	0	0	0	0	0	0	0	0	0.02941	0	0	0.01471	0	0	0	0	0.03571	0.04286	0	0	0	0	0	0
	328	0	0.06383	0.0375	0.02564	0	0.01389	0.04444	0.05263	0.01351	0	0.01136	0	0	0	0.01282	0	0.01563	0	0	0	0.0119	0.01429	0.01613	0.01471	0	0	0.01316	0
	330	0	0.01064	0.0125	0.03846	0	0	0	0	0	0	0.06818	0	0.01471	0.02326	0	0	0.01563	0	0	0	0.02381	0.01429	0	0.01471	0	0	0	0
	332	0	0	0.0375	0.01282	0	0	0	0	0.01351	0.02564	0	0.02778	0.04412	0	0	0	0	0	0	0	0	0	0	0	0	0	0	0
	334	0	0.01064	0.0625	0	0	0	0	0	0.01351	0	0	0.05556	0	0	0	0	0	0	0	0	0	0	0	0	0	0	0	0
	336	0	0	0.05	0	0	0	0	0	0	0	0	0.01389	0	0	0	0	0	0	0	0	0	0	0	0	0	0	0	0
	338	0	0	0.025	0	0	0	0	0	0.01351	0	0	0	0	0	0	0	0	0	0	0	0	0	0	0	0	0	0	0
	340	0.01316	0	0	0	0	0	0	0	0.01351	0	0	0	0	0	0	0	0	0	0	0	0	0	0	0	0	0	0	0
	344	0	0	0.0375	0	0	0	0	0	0	0	0	0	0	0	0	0	0	0	0	0	0	0	0	0	0	0	0	0
	346	0.01316	0	0.025	0	0	0	0	0	0	0	0	0.01389	0	0	0	0	0	0	0	0	0	0	0	0	0	0	0	0
	348	0	0	0	0	0	0	0	0	0.01351	0	0	0	0	0	0	0	0	0	0	0	0	0	0	0	0	0	0	0
	386	0	0	0	0	0	0	0	0	0	0	0	0	0	0	0	0	0	0	0.01282	0	0	0	0	0	0	0	0	0
	392	0	0	0	0	0	0	0	0	0	0	0	0	0	0	0	0	0	0	0	0	0	0.01429	0	0	0	0	0	0
	396	0	0	0	0	0	0	0	0	0	0	0	0	0	0	0	0	0	0	0	0	0	0	0	0.01471	0.0122	0	0	0
	398	0	0	0	0	0	0	0	0	0	0	0	0	0	0	0	0	0	0	0	0	0	0	0	0.01471	0	0	0	0
BF9	N	37	46	40	39	39	40	47	40	39	40	44	38	39	44	33	37	37	31	39	43	42	39	40	39	44	32	38	25
	182	0	0	0	0	0	0	0	0	0	0	0	0	0	0	0	0.01351	0.01351	0	0	0	0	0	0	0	0	0	0	0
	190	0	0	0	0	0	0	0	0	0	0	0	0	0	0	0	0	0	0	0	0	0	0	0	0	0	0	0.01316	0
	194	0	0	0	0	0	0.0125	0.03191	0	0	0	0	0	0	0	0	0	0	0	0	0	0	0	0	0.01282	0	0	0	0
	196	0	0	0.025	0	0.03846	0	0.04255	0	0	0.0375	0.02273	0.06579	0	0.07955	0	0	0	0	0	0.01163	0	0	0	0	0	0	0	0
	198	0	0.01087	0	0.01282	0	0	0	0.0125	0	0.2875	0	0	0	0.04545	0	0.05405	0	0.01613	0.03846	0.05814	0.02381	0.07692	0	0.05128	0.02273	0	0	0.02
	200	0	0.02174	0.15	0.11538	0.08974	0.025	0.01064	0.0125	0	0	0	0.07895	0.0641	0.04545	0.07576	0.01351	0.09459	0.01613	0.03846	0.02326	0.0119	0.05128	0.0375	0.03846	0.05682	0.01563	0.06579	0.06
	202	0.01351	0.05435	0	0	0	0.0625	0	0.0375	0.0641	0.05	0.07955	0.10526	0.02564	0	0.0303	0.13514	0.02703	0.03226	0.08974	0.06977	0.19048	0.08974	0.1	0.12821	0.125	0.01563	0.07895	0.02
	204	0.31081	0.05435	0.075	0.14103	0.07692	0.025	0.05319	0.0125	0.14103	0.05	0.01136	0.25	0.05128	0.25	0.09091	0.01351	0.02703	0.01613	0.07692	0.02326	0.08333	0.03846	0.0125	0.02564	0.04545	0.125	0.02632	0.08
	206	0	0.05435	0.05	0.08974	0.08974	0.0125	0.11702	0.025	0.11538	0.125	0.10227	0.02632	0.07692	0.06818	0.09091	0.08108	0.13514	0.19355	0.05128	0.03488	0.08333	0.08974	0.1375	0.0641	0.07955	0.03125	0.03947	0
	208	0	0.17391	0	0.03846	0	0.2875	0.10638	0.1125	0	0.1	0	0	0	0	0.12121	0.28378	0.08108	0.25806	0.17949	0.15116	0.05952	0.11538	0.2	0.21795	0.15909	0.28125	0.23684	0.06
	210	0.02703	0.22826	0	0.11538	0.11538	0.2125	0.11702	0.15	0	0.0375	0.13636	0.09211	0.08974	0.19318	0.06061	0.05405	0.02703	0.1129	0.11538	0.0814	0.04762	0.0641	0.025	0.08974	0.09091	0.04688	0.09211	0.06
	212	0.12162	0	0	0	0	0.0625	0.03191	0	0.02564	0.1125	0.10227	0	0	0.03409	0.28788	0.08108	0.18919	0.1129	0.08974	0.04651	0.03571	0.19231	0.2375	0.07692	0.14773	0.25	0.05263	0.2
	214	0	0	0	0	0	0.0125	0	0	0	0	0	0	0	0	0.0303	0.09459	0.06757	0.04839	0.02564	0.0814	0.0119	0.0641	0.05	0.10256	0.03409	0	0.05263	0.12
	216	0	0.02174	0	0.14103	0.02564	0.0625	0	0.0375	0.01282	0.0125	0	0	0	0	0.07576	0.05405	0.12162	0.09677	0.05128	0.0814	0.15476	0.10256	0.0875	0.10256	0.03409	0.04688	0.15789	0.14
	218	0	0.02174	0	0	0	0	0	0	0	0	0	0	0	0	0.04545	0.05405	0.01351	0.08065	0.0641	0.05814	0.05952	0.01282	0	0.01282	0.02273	0	0	0.1
	220	0	0.03261	0.0125	0.08974	0.15385	0	0	0.0375	0.10256	0	0.01136	0.03947	0	0	0	0.01351	0	0	0.05128	0	0.0119	0	0.025	0.01282	0.01136	0.04688	0.02632	0.02
	222	0	0	0	0	0	0.05	0.02128	0.1375	0.03846	0.0625	0.09091	0	0	0.01136	0.01515	0	0.01351	0	0	0	0	0.03846	0	0	0.01136	0	0.01316	0
	224	0	0.01087	0	0	0	0	0.01064	0	0	0.0375	0.01136	0	0.01282	0.01136	0.04545	0	0.01351	0	0.02564	0.05814	0	0	0.0375	0	0.02273	0	0	0
	226	0	0.01087	0.0375	0.03846	0.05128	0.125	0.03191	0.0875	0.01282	0	0.02273	0.06579	0.10256	0.03409	0	0.01351	0.01351	0	0.01282	0	0.0119	0	0.0125	0.01282	0	0	0	0
	228	0	0.03261	0.0125	0	0	0	0.08511	0	0	0	0.01136	0	0.01282	0.02273	0.01515	0.02703	0.01351	0	0.02564	0.02326	0.02381	0.02564	0	0	0.03409	0.10938	0.03947	0.04
	230	0	0	0.025	0	0	0	0.05319	0.0375	0	0	0.02273	0	0.01282	0.02273	0	0	0.02703	0	0.02564	0.01163	0	0	0	0	0	0.01563	0	0.02
	232	0	0	0	0	0	0.0375	0	0	0.05128	0	0	0	0	0	0	0	0	0	0	0	0	0	0	0.01282	0	0.01563	0	0
	234	0.01351	0	0.1875	0	0	0	0.06383	0	0.0641	0.0125	0	0	0.05128	0.09091	0	0	0	0	0.02564	0	0	0	0	0	0	0	0	0
	236	0.09459	0	0	0	0.08974	0	0	0	0.01282	0	0	0	0.0641	0	0	0	0.01351	0	0	0	0.0119	0	0	0	0	0	0	0
	238	0	0	0	0.07692	0.0641	0	0.02128	0	0.12821	0	0	0	0.14103	0.01136	0	0	0	0	0	0.03488	0	0.01282	0	0	0	0	0.03947	0
	240	0	0	0.0125	0	0.01282	0	0.05319	0	0	0	0	0	0	0	0	0	0	0	0	0	0.08333	0	0	0	0	0	0.02632	0
	242	0	0.08696	0.075	0	0	0	0	0	0.01282	0	0	0.01316	0	0	0	0	0	0	0	0	0	0	0	0.01282	0	0	0	0
	244	0	0.01087	0.1875	0	0	0	0	0.025	0.01282	0	0.06818	0	0	0	0	0	0.01351	0	0	0	0	0	0	0	0.02273	0	0	0.02
	246	0	0	0	0	0	0	0	0.025	0.02564	0	0	0	0	0	0	0	0.05405	0	0.01282	0.04651	0.0119	0	0.0375	0	0.01136	0	0	0.02
	248	0.09459	0	0	0.03846	0	0	0	0	0	0	0.06818	0	0.01282	0	0	0	0	0	0	0.03488	0.03571	0	0	0	0	0	0.01316	0
	250	0.01351	0	0	0	0	0	0.03191	0	0	0	0	0	0	0	0	0	0	0.01613	0	0.01163	0.0119	0	0	0	0.02273	0	0	0
	252	0	0	0	0.01282	0	0	0	0	0	0	0.01136	0	0.01282	0	0	0	0	0	0	0.01163	0	0	0	0	0.01136	0	0.01316	0
	254	0.08108	0.09783	0.05	0.07692	0.10256	0.0125	0.03191	0.0125	0.07692	0	0.05682	0.17105	0.10256	0.01136	0.01515	0	0	0	0	0	0	0	0	0	0	0	0	0
	256	0.22973	0	0	0	0	0	0	0.025	0.03846	0	0.02273	0	0.05128	0	0	0	0	0	0	0	0	0	0	0	0.02273	0	0	0
	258	0	0.05435	0	0	0.03846	0	0.02128	0.1875	0.02564	0	0.07955	0.02632	0	0.04545	0	0	0	0	0	0	0	0.01282	0	0	0	0	0	0
	260	0	0	0	0	0	0	0.01064	0	0	0.0375	0.02273	0	0	0	0	0.01351	0.01351	0	0	0.01163	0.02381	0.01282	0	0.01282	0	0	0.01316	0
	262	0	0	0	0	0	0	0.01064	0	0	0.0125	0	0	0	0.01136	0	0	0	0	0	0	0	0	0	0	0.01136	0	0	0
	264	0	0.02174	0.025	0	0.02564	0	0	0.0125	0	0	0	0.02632	0.11538	0.01136	0	0	0.02703	0	0	0.02326	0	0	0	0	0	0	0	0.02
	266	0	0	0	0	0.02564	0	0	0.0125	0.03846	0.0125	0.04545	0.03947	0	0	0	0	0	0	0	0.01163	0.0119	0	0	0	0	0	0	0
	268	0	0	0.075	0	0	0	0.04255	0	0	0	0	0	0	0	0	0	0	0	0	0	0	0	0	0.01282	0	0	0	0
	274	0	0	0	0	0	0	0	0	0	0.0125	0	0	0	0	0	0	0	0	0	0	0	0	0	0	0	0	0	0
	280	0	0	0	0.01282	0	0	0	0	0	0	0	0	0	0	0	0	0	0	0	0	0	0	0	0	0	0	0	0
CD6	N	31	44	39	28	35	34	37	36	33	26	43	27	33	40	40	25	37	25	37	41	43	38	38	39	41	39	35	43
	179	0	0	0	0	0	0	0	0	0	0	0	0	0	0	0	0	0	0.02	0	0	0	0	0	0	0	0	0	0
	193	0	0	0	0	0	0	0	0	0	0	0	0	0	0.0125	0	0	0	0	0	0	0	0	0	0	0	0	0	0
	195	0	0	0	0	0	0	0	0	0	0	0	0	0	0.0125	0	0	0	0	0	0	0	0	0	0	0	0	0	0
	205	0	0	0	0	0	0	0	0	0.01515	0	0	0	0	0	0	0	0	0	0	0	0	0	0	0	0	0	0	0
	207	0	0	0	0	0	0	0	0	0.0303	0.01923	0	0	0.01515	0	0	0	0	0	0	0	0	0	0	0.01282	0.0122	0	0	0
	209	0	0.01136	0	0	0	0	0	0.08333	0.06061	0.09615	0	0.01852	0.01515	0	0	0	0	0	0	0	0	0	0.01316	0.01282	0.03659	0	0	0
	211	0	0	0	0	0	0	0	0.09722	0.13636	0.05769	0	0.03704	0	0	0	0	0.04054	0.04	0.01351	0	0	0	0	0	0.0122	0	0.01429	0
	213	0	0	0	0	0	0	0	0	0	0	0	0	0	0	0	0	0	0	0	0.06098	0	0	0	0	0.0122	0	0	0
	219	0	0	0	0	0	0	0	0	0	0	0	0.03704	0	0	0	0	0	0	0	0	0	0	0	0	0	0	0	0
	221	0	0	0	0.03571	0	0	0.04054	0	0	0	0	0	0	0	0	0	0	0	0	0	0	0	0	0	0	0	0	0
	223	0.41935	0	0.07692	0.03571	0	0.07353	0.31081	0	0	0	0.01163	0.03704	0	0.05	0	0	0.01351	0	0.02703	0	0.01163	0	0	0	0	0	0	0
	225	0	0.01136	0.0641	0.19643	0.05714	0.01471	0	0.08333	0	0.13462	0	0	0	0.3	0	0	0	0	0	0	0	0	0.01316	0	0.0122	0	0	0
	227	0	0.05682	0.02564	0	0.05714	0.01471	0.01351	0	0	0.07692	0.04651	0.03704	0	0.05	0	0	0	0	0	0	0	0	0	0	0.04878	0	0	0
	229	0	0	0	0	0	0	0	0	0	0	0	0	0	0	0.025	0	0	0	0	0	0	0	0.05263	0	0	0	0	0
	231	0	0.03409	0	0	0	0	0.01351	0	0	0	0	0	0	0	0	0.02	0	0	0	0.03659	0	0	0.02632	0	0	0	0	0.01163
	232	0	0	0	0	0	0	0	0	0	0	0	0	0	0	0	0	0	0	0	0	0	0	0.01316	0	0	0	0	0
	233	0	0	0	0	0	0	0	0	0	0	0	0.05556	0	0	0	0	0	0	0	0	0	0.01316	0	0	0	0	0.01429	0.01163
	237	0	0	0	0	0	0	0.01351	0	0	0	0	0	0	0	0	0	0	0	0	0	0	0	0	0	0	0	0	0
	241	0	0.01136	0	0	0	0	0	0	0	0	0	0	0	0	0	0	0	0	0	0	0	0	0	0.01282	0	0	0	0
	243	0	0	0	0	0	0	0	0	0	0	0	0	0	0	0	0.02	0	0.02	0	0	0.09302	0.02632	0.01316	0.01282	0	0.02564	0.07143	0
	245	0	0	0	0	0	0	0	0	0.06061	0	0	0	0	0	0.0125	0	0.02703	0	0.05405	0	0	0.01316	0.01316	0	0	0.02564	0.05714	0
	247	0	0	0	0	0	0	0	0	0	0	0	0	0	0	0	0.06	0.05405	0.04	0.01351	0.02439	0.03488	0.06579	0.02632	0	0	0.05128	0.01429	0
	249	0	0	0	0	0	0	0	0	0	0	0	0	0	0	0.0125	0	0.06757	0.02	0.01351	0.02439	0	0	0.01316	0.02564	0.04878	0.01282	0.02857	0.01163
	251	0	0	0	0	0	0	0	0	0.01515	0	0.01163	0.01852	0	0	0.0375	0	0	0	0.01351	0.02439	0.01163	0	0	0	0.02439	0.01282	0	0.03488
	253	0	0	0	0.03571	0	0	0	0	0	0	0	0.05556	0	0.025	0	0	0	0	0	0	0	0.01316	0.01316	0.02564	0	0.02564	0	0
	255	0	0.02273	0	0	0	0	0	0	0	0	0	0	0.01515	0	0.025	0	0.01351	0	0.02703	0	0	0.01316	0.02632	0	0	0.01282	0	0.02326
	257	0	0	0	0	0.01429	0	0	0	0.01515	0.01923	0.03488	0	0	0	0.025	0	0	0	0	0	0	0.01316	0	0.05128	0	0.01282	0.02857	0
	259	0	0.02273	0	0	0	0	0	0.01389	0.0303	0.05769	0.01163	0	0.07576	0	0	0.02	0.01351	0	0	0	0	0.02632	0	0.03846	0.02439	0.02564	0.02857	0
	261	0	0	0	0	0.01429	0.27941	0	0.05556	0.09091	0.05769	0	0.01852	0.40909	0	0.025	0.02	0	0	0	0.0122	0	0.03947	0.02632	0.03846	0.0122	0.01282	0.05714	0.02326
	263	0	0	0	0.01786	0	0	0	0	0	0.11538	0.02326	0	0	0	0.0125	0.02	0.05405	0.02	0.02703	0	0.01163	0.01316	0	0.01282	0.0122	0.01282	0	0.01163
	265	0.03226	0	0	0	0.05714	0.14706	0	0.15278	0.0303	0	0.03488	0	0	0.05	0.0625	0.02	0.02703	0.02	0.01351	0.02439	0	0.03947	0.05263	0.0641	0.09756	0	0.02857	0.04651
	267	0	0	0	0	0	0	0	0	0	0.01923	0	0	0	0	0.0125	0.08	0.04054	0	0.05405	0.03659	0.05814	0.05263	0.01316	0.01282	0.0122	0.0641	0.01429	0.11628
	269	0	0	0	0	0	0	0	0.01389	0	0	0	0.01852	0	0.025	0.15	0	0.04054	0.1	0.09459	0.06098	0.15116	0.01316	0.05263	0.01282	0.04878	0.01282	0.01429	0.05814
	271	0	0	0	0	0	0	0	0	0.0303	0	0	0.01852	0	0	0.025	0.1	0.01351	0.04	0.04054	0	0.05814	0.06579	0.01316	0.02564	0.04878	0.08974	0.01429	0.04651
	273	0	0	0	0	0	0	0	0	0	0	0	0	0	0	0.0625	0.04	0.06757	0.02	0.01351	0.08537	0.05814	0.11842	0.05263	0.03846	0.07317	0.07692	0.04286	0.03488
	275	0	0	0	0	0	0.08824	0.21622	0	0	0	0.26744	0	0.01515	0	0.075	0.02	0.05405	0.08	0.01351	0.03659	0.09302	0.10526	0.07895	0.05128	0.07317	0.0641	0.02857	0.05814
	277	0	0.02273	0.11538	0.01786	0	0.01471	0	0	0	0.01923	0	0.03704	0.22727	0.025	0	0	0.02703	0.1	0.05405	0.07317	0.01163	0.06579	0.05263	0.02564	0.04878	0.03846	0.04286	0.02326
	279	0.01613	0.06818	0.15385	0.01786	0	0.07353	0.13514	0.06944	0	0.07692	0.03488	0.03704	0.12121	0.0625	0.025	0	0.04054	0.02	0.02703	0.07317	0.03488	0.03947	0.05263	0.05128	0.06098	0.05128	0.08571	0.04651
	281	0.01613	0.04545	0	0	0	0	0	0.15278	0.0303	0	0.06977	0	0.0303	0.0625	0.05	0.04	0.05405	0.06	0.06757	0.02439	0.01163	0.01316	0.02632	0.07692	0.0122	0	0.04286	0.04651
	283	0	0	0	0	0.05714	0.02941	0	0.15278	0.06061	0	0.05814	0.03704	0	0	0.0625	0.04	0.05405	0	0.04054	0.03659	0	0.03947	0.03947	0.03846	0.0122	0	0.04286	0.04651
	285	0	0	0	0.03571	0.18571	0.01471	0	0.05556	0.12121	0.03846	0.01163	0.03704	0.01515	0.1	0.05	0.12	0.02703	0	0.05405	0.03659	0.01163	0	0.02632	0.05128	0.08537	0.02564	0.02857	0.02326
	287	0.22581	0	0.02564	0.08929	0.12857	0.08824	0	0.02778	0.0303	0	0.01163	0.16667	0	0.0875	0.05	0.06	0.02703	0.06	0.04054	0.03659	0.01163	0.02632	0.03947	0.01282	0.0122	0	0.08571	0.04651
	289	0.24194	0.01136	0.03846	0.21429	0.12857	0.13235	0.10811	0.01389	0	0	0.03488	0.12963	0.0303	0	0	0.06	0	0.1	0.02703	0.02439	0.03488	0.01316	0	0.01282	0	0.01282	0.04286	0.0814
	291	0.03226	0	0.01282	0.19643	0.05714	0.02941	0.02703	0	0.04545	0	0.02326	0.01852	0	0.0125	0.025	0.02	0	0.04	0.04054	0.04878	0.09302	0.02632	0.05263	0	0.02439	0.08974	0	0.01163
	293	0.01613	0.01136	0	0.01786	0.04286	0	0.10811	0	0	0.05769	0.01163	0	0	0.0625	0.0125	0	0.05405	0.02	0.02703	0.02439	0.02326	0	0.01316	0.01282	0	0.0641	0	0.03488
	295	0	0.02273	0	0.05357	0.05714	0	0	0.01389	0.01515	0	0	0	0	0	0.0125	0.02	0.04054	0.04	0.05405	0.0122	0.02326	0	0.01316	0	0	0	0.02857	0
	297	0	0.03409	0.12821	0	0.01429	0	0	0	0	0	0.15116	0	0	0.025	0	0	0.02703	0	0.01351	0.02439	0	0	0.05263	0.02564	0.0122	0	0.01429	0
	299	0	0	0.14103	0	0	0	0	0	0	0	0	0.01852	0	0	0.05	0	0.01351	0.02	0	0	0	0	0	0	0	0.03846	0	0
	301	0	0.02273	0.05128	0.01786	0	0	0	0	0	0	0	0.01852	0	0.025	0.0125	0.02	0	0	0	0	0	0.02632	0	0.01282	0	0	0	0.01163
	303	0	0.06818	0	0.01786	0	0	0	0	0.01515	0.01923	0.02326	0	0	0	0	0.02	0	0	0	0.0122	0	0	0	0	0	0	0.01429	0.01163
	305	0	0.05682	0	0	0	0	0	0	0	0	0	0	0	0	0	0	0.01351	0	0.02703	0	0	0	0	0	0	0	0	0.01163
	307	0	0.01136	0	0	0.04286	0	0	0	0.15152	0.03846	0.09302	0	0	0	0	0	0	0	0	0.02439	0	0	0	0	0	0	0	0.01163
	309	0	0.01136	0	0	0.05714	0	0	0	0.01515	0	0	0	0	0	0.0125	0	0	0.02	0	0.0122	0	0	0	0	0	0	0	0
	311	0	0	0	0	0	0	0	0	0	0.01923	0	0	0.01515	0	0	0.04	0.01351	0	0	0	0.02326	0	0	0	0	0	0	0
	313	0	0	0	0	0	0	0	0	0	0.03846	0	0.03704	0	0	0	0	0.01351	0.02	0	0	0.01163	0	0	0	0	0	0.01429	0.01163
	315	0	0	0	0	0	0	0	0	0	0.03846	0	0	0	0	0	0	0	0	0	0	0	0	0	0	0	0	0.01429	0
	317	0	0	0	0	0	0	0	0.01389	0	0	0	0	0.01515	0	0	0	0	0	0.01351	0.0122	0	0	0	0.03846	0	0.01282	0.01429	0
	319	0	0	0	0	0	0	0	0	0	0	0	0	0	0	0	0	0	0	0	0.0122	0	0	0.02632	0.01282	0	0	0	0
	321	0	0	0	0	0	0	0	0	0	0	0	0	0	0	0	0	0	0	0.01351	0	0	0	0	0	0	0	0	0
	323	0	0	0	0	0	0	0	0	0	0	0	0	0	0	0	0	0	0	0.01351	0	0	0	0	0.01282	0	0	0	0
	325	0	0.19318	0.0641	0	0	0	0.01351	0	0	0	0	0	0	0	0	0	0	0	0	0.0122	0.01163	0	0.02632	0.01282	0.0122	0	0	0
	333	0	0	0	0	0	0	0	0	0	0	0	0	0	0	0	0	0.01351	0	0	0	0	0.01316	0	0	0	0	0.01429	0
	335	0	0	0	0	0	0	0	0	0	0	0.01163	0	0	0	0	0	0	0	0	0	0	0	0	0	0	0	0	0
	337	0	0	0	0	0	0	0	0	0	0	0.01163	0	0	0	0	0.04	0	0	0	0	0	0	0	0	0	0	0	0
	339	0	0	0	0	0	0	0	0	0	0	0	0	0	0	0	0.04	0	0.02	0	0	0	0.02632	0	0	0	0	0	0
	341	0	0	0	0	0	0	0	0	0	0	0	0	0	0	0.0125	0.02	0	0	0	0	0	0	0	0	0	0	0	0
	345	0	0	0	0	0	0	0	0	0	0	0	0	0	0	0	0	0	0	0	0	0	0	0	0.03846	0	0	0	0
	347	0	0	0	0	0	0	0	0	0	0	0	0	0	0	0	0	0.02703	0	0	0	0	0	0	0	0	0	0	0
	349	0	0	0	0	0	0	0	0	0	0	0	0	0	0	0	0	0.01351	0	0	0.0122	0	0	0	0	0	0.01282	0	0.01163
	351	0	0	0	0	0	0	0	0	0	0	0	0	0	0	0	0	0	0	0	0	0	0	0.01316	0	0.0122	0	0	0.02326
	353	0	0	0	0	0	0	0	0	0	0	0	0	0	0	0	0	0	0	0	0	0	0.01316	0.01316	0.01282	0.02439	0.03846	0.01429	0
	355	0	0	0	0	0	0	0	0	0	0	0	0	0	0	0	0.02	0.01351	0.02	0.02703	0.0122	0	0.02632	0	0	0	0.02564	0	0.01163
	357	0	0	0	0	0	0	0	0	0	0	0	0	0	0	0	0	0	0.02	0.02703	0	0.01163	0	0	0	0.02439	0.02564	0.01429	0
	359	0	0	0	0	0	0	0	0	0	0	0	0	0	0	0	0	0	0	0	0	0.04651	0	0	0	0.0122	0	0.01429	0.01163
	361	0	0	0	0	0	0	0	0	0	0	0	0	0	0	0.0375	0.02	0	0	0	0	0	0	0	0.05128	0.02439	0	0.01429	0.03488
	363	0	0	0	0	0	0	0	0	0	0	0	0	0	0	0.0125	0	0	0	0.01351	0	0.03488	0	0	0	0	0	0	0
	365	0	0	0	0	0	0	0	0	0	0	0	0	0	0	0	0	0	0	0	0.02439	0.02326	0.01316	0.01316	0	0	0	0	0
	367	0	0	0	0	0	0	0	0	0	0	0.01163	0	0	0	0	0	0	0	0	0	0	0	0	0	0	0.01282	0	0
	369	0	0	0	0	0	0	0	0	0	0	0	0	0	0	0	0	0	0	0	0	0	0	0	0.05128	0	0.01282	0	0
	371	0	0	0	0	0	0	0	0	0	0	0	0	0	0	0.0125	0	0	0	0	0	0	0.02632	0	0	0	0	0	0
	375	0	0.25	0.10256	0	0.02857	0	0	0	0	0	0	0	0	0	0	0	0	0	0	0	0	0	0.02632	0	0	0	0	0
	377	0	0	0	0	0	0	0	0	0	0	0	0	0	0	0	0	0	0.02	0	0.02439	0	0	0	0	0	0	0	0
	389	0	0	0	0	0	0	0	0	0	0	0	0	0	0	0	0	0	0	0	0	0	0	0	0	0.0122	0	0	0
	395	0	0	0	0	0	0	0	0	0	0	0	0.11111	0	0	0	0	0	0	0	0	0	0	0	0	0	0	0	0
	399	0	0	0	0	0	0	0	0	0	0	0	0	0	0.0125	0	0	0	0	0	0	0	0	0	0	0	0	0	0

## Sheet: mon_para_without hybrids
Allele Frequencies by Population for Codominant Data
Data Sheet	mon_para_without hybrids
Data Title	mon_para_without hybrids
No. Loci	10
No. Samples	1124
No. Pops.	28
Allele Frequencies and Sample Size by Populations		syntopic Ch. montanus												allotopic Ch. montanus		syntopic Ch. parallelus												allotopic Ch. parallelus
Locus	Allele/n	m-Siesbach	m-Hochscheid	m-Züsch	m-Allenbach	m-Hundheim	m-Reinsfeld1	m-Reinsfeld2	m-Farschweiler	m-Damflos	m-Prosterath	m-Gonzerath	m-Muhl	m-Ochsenbruch	m-Abtei	Siesbach	Hochscheid	Züsch	Allenbach	Muhl	Hundheim	Reinsfeld1	Reinsfeld2	Farschweiler	Damflos	Prosterath	Gonzerath	Boerfink	Hunolstein
BF1	N	35	47	39	40	41	35	38	40	39	40	43	40	39	45	38	35	39	37	40	38	40	41	39	39	37	41	38	43
	184	0	0	0	0	0	0	0	0	0	0	0	0	0.01282	0	0	0	0	0	0	0	0	0	0	0	0	0	0	0
	186	0	0	0	0	0	0	0	0	0	0	0	0	0	0	0	0	0	0	0	0	0.0125	0.04878	0	0.02564	0.09459	0	0.02632	0
	188	0	0	0	0	0	0	0	0	0	0	0	0	0	0	0.01316	0	0	0	0	0	0	0	0	0.02564	0	0	0	0.03488
	192	0.04286	0.08511	0.0641	0	0.06098	0.25714	0.01316	0.2	0.0641	0.125	0.13953	0.075	0.21795	0.12222	0.01316	0.35714	0.0641	0.12162	0.075	0.07895	0.2625	0.19512	0.29487	0.14103	0.2027	0.31707	0.21053	0.01163
	194	0.04286	0	0	0	0.0122	0.01429	0	0	0	0	0.02326	0	0	0	0.31579	0.08571	0.11538	0	0.1375	0.25	0.0375	0.09756	0	0.05128	0.01351	0.12195	0.02632	0.2093
	196	0	0	0	0	0	0	0	0	0	0	0	0	0	0	0	0	0	0	0	0	0	0.0122	0	0	0	0.0122	0	0
	198	0	0	0	0	0	0	0	0	0	0	0	0	0	0	0	0	0	0	0	0	0.025	0	0.02564	0	0.02703	0	0	0.01163
	200	0	0.06383	0.02564	0.225	0.04878	0.07143	0	0	0.12821	0.25	0.09302	0.0875	0.01282	0	0.03947	0.1	0.01282	0	0	0.02632	0.025	0	0	0.01282	0.12162	0.04878	0.05263	0.01163
	202	0	0	0	0.0125	0	0	0	0	0	0	0.01163	0	0	0	0	0	0.02564	0	0	0.01316	0.0125	0	0.03846	0.01282	0	0	0	0
	204	0	0	0	0	0	0	0	0	0	0	0	0	0	0	0.01316	0.02857	0.01282	0.10811	0.1	0.02632	0.025	0.04878	0.02564	0.11538	0.06757	0.04878	0	0
	206	0	0	0.01282	0	0.02439	0.02857	0.14474	0.025	0	0.025	0	0.0125	0	0	0.03947	0.01429	0.02564	0.08108	0.075	0.09211	0.025	0.0122	0.03846	0.10256	0.04054	0.0122	0.01316	0
	208	0	0	0	0.0125	0	0	0.01316	0	0	0.0375	0.04651	0	0	0.03333	0.02632	0	0.0641	0.08108	0.025	0.02632	0.0625	0.07317	0.01282	0.03846	0.01351	0.03659	0.07895	0.02326
	210	0	0	0	0	0	0	0	0	0	0	0	0	0	0	0.03947	0	0	0	0.05	0.02632	0.0375	0.0122	0.0641	0.02564	0.08108	0.03659	0.03947	0.0814
	212	0	0	0	0	0	0	0	0	0	0	0	0	0.01282	0	0.02632	0.04286	0.05128	0.10811	0.0125	0.01316	0.05	0.02439	0.0641	0.07692	0.05405	0.03659	0.02632	0
	214	0.01429	0	0	0	0	0	0	0	0.01282	0	0.01163	0	0	0	0.02632	0.04286	0.08974	0.06757	0.0375	0.03947	0.025	0.06098	0	0.01282	0.02703	0.02439	0.02632	0.05814
	216	0	0.01064	0.10256	0.0125	0	0.04286	0.13158	0	0.19231	0.0375	0.06977	0.0875	0.03846	0.11111	0	0	0.01282	0.02703	0.0875	0.03947	0.0125	0.02439	0.01282	0	0.04054	0.07317	0.09211	0.04651
	218	0.15714	0	0.01282	0.025	0	0.02857	0.03947	0.0125	0.01282	0.025	0.06977	0.0375	0.02564	0.13333	0.06579	0.07143	0.03846	0.05405	0.0875	0.01316	0.1	0.06098	0.03846	0.0641	0.01351	0.03659	0.09211	0.0814
	220	0.08571	0.03191	0	0.0125	0.02439	0.01429	0.01316	0.0125	0.01282	0.0125	0.12791	0	0.08974	0.13333	0.01316	0.04286	0.08974	0.02703	0.075	0.07895	0.075	0.04878	0.03846	0	0.02703	0.02439	0	0.09302
	222	0	0.14894	0.02564	0.0625	0.19512	0	0	0.0375	0.02564	0	0.0814	0.0375	0.08974	0.02222	0.03947	0.01429	0.12821	0.04054	0	0.01316	0	0.0122	0.02564	0.02564	0	0.04878	0.05263	0.04651
	224	0	0	0.05128	0.025	0	0	0	0	0.01282	0.0125	0.03488	0	0.03846	0.01111	0.09211	0.01429	0.02564	0.02703	0.0375	0.03947	0.025	0.06098	0.01282	0.02564	0.02703	0.0122	0.02632	0.01163
	226	0.05714	0.01064	0	0	0.03659	0.07143	0	0.0375	0.03846	0	0	0	0.03846	0	0	0.04286	0.01282	0.01351	0.0375	0	0.0125	0.02439	0.03846	0.01282	0	0	0	0.01163
	228	0.12857	0.08511	0.25641	0.075	0.02439	0.08571	0.05263	0.1	0.05128	0.125	0.01163	0.025	0.14103	0.06667	0.02632	0.07143	0.01282	0.02703	0.025	0	0.0125	0	0.03846	0	0.01351	0.0122	0.03947	0.01163
	230	0	0.03191	0.02564	0.125	0.07317	0.02857	0	0.1125	0.01282	0	0	0.0125	0.01282	0.05556	0.01316	0	0.02564	0.04054	0	0.01316	0	0.03659	0.05128	0.03846	0	0	0.01316	0.03488
	232	0	0	0	0.05	0	0.1	0.15789	0.0375	0.0641	0	0.03488	0.0125	0	0.01111	0.02632	0.01429	0.0641	0.02703	0	0.01316	0	0	0.02564	0.0641	0.04054	0.02439	0.02632	0.06977
	234	0.11429	0.04255	0	0.025	0.02439	0	0.03947	0.0875	0	0	0.04651	0.0375	0.01282	0.02222	0	0	0.01282	0.02703	0.05	0.03947	0.0375	0.04878	0.02564	0	0.04054	0	0.01316	0.01163
	236	0.21429	0.04255	0.02564	0.075	0.10976	0.01429	0.03947	0.1375	0.08974	0.1	0.02326	0.0875	0.07692	0.04444	0.01316	0.02857	0	0	0	0	0	0	0.01282	0.02564	0	0.0122	0.01316	0
	238	0.05714	0.39362	0.08974	0.025	0.17073	0.05714	0.14474	0.0875	0.05128	0.2	0.06977	0.1375	0.01282	0.04444	0	0.01429	0	0	0	0.01316	0.0125	0	0.05128	0.01282	0	0	0	0
	240	0.08571	0.04255	0.03846	0.05	0.03659	0.1	0.10526	0.0125	0.08974	0	0.03488	0.025	0.05128	0.05556	0.09211	0.01429	0.01282	0	0	0.02632	0.0125	0	0.03846	0	0	0.02439	0.07895	0.01163
	242	0	0	0.01282	0	0.04878	0.04286	0.03947	0.0125	0.01282	0	0	0.0125	0	0.1	0.02632	0	0	0.01351	0.0125	0.01316	0.025	0	0	0	0.01351	0	0	0
	244	0	0	0	0.025	0.03659	0.01429	0.01316	0.025	0.02564	0	0	0.025	0	0.03333	0.01316	0	0.01282	0.01351	0.05	0.01316	0.0125	0.04878	0	0.02564	0	0	0.02632	0.01163
	246	0	0	0	0	0	0	0	0	0	0	0	0	0	0	0	0	0.03846	0.02703	0.0125	0	0	0	0.01282	0	0.01351	0.0122	0.01316	0
	248	0	0	0.07692	0	0	0	0	0.0125	0.02564	0	0.04651	0	0	0	0.01316	0	0	0.02703	0	0	0.0375	0.0122	0	0.01282	0	0	0	0.02326
	250	0	0	0	0	0	0	0	0	0	0	0	0	0	0	0	0	0.02564	0.02703	0	0.03947	0	0.0122	0	0.02564	0.01351	0.02439	0	0.02326
	252	0	0	0.03846	0	0	0.02857	0.05263	0.05	0.03846	0	0	0	0.0641	0	0.01316	0	0.02564	0	0	0.01316	0.025	0.02439	0	0.01282	0.01351	0	0.01316	0.04651
	254	0	0.01064	0.11538	0.0125	0.03659	0	0	0	0.01282	0	0.01163	0.2	0	0	0	0	0	0.01351	0	0	0	0	0.01282	0.01282	0	0	0	0.02326
	256	0	0	0	0	0	0	0	0	0	0	0	0	0	0	0	0	0	0	0.0125	0	0	0	0	0	0	0	0	0
	258	0	0	0	0.0375	0.0122	0	0	0	0.01282	0.025	0.01163	0	0	0	0	0	0	0	0	0	0	0	0	0	0	0	0	0
	260	0	0	0.01282	0.1	0.0122	0	0	0	0	0.025	0	0.075	0.05128	0	0	0	0	0	0	0	0	0	0	0	0	0	0	0
	262	0	0	0.01282	0	0	0	0	0	0.01282	0	0	0.0125	0	0	0	0	0	0	0	0	0	0	0	0	0	0	0	0
	268	0	0	0	0.0125	0.0122	0	0	0	0	0	0	0	0	0	0	0	0	0	0	0.01316	0	0	0	0	0	0	0	0
	324	0	0	0	0	0	0	0	0	0	0	0	0	0	0	0	0	0	0	0	0.02632	0	0	0	0	0	0	0	0
BH5	N	37	44	39	40	40	35	39	40	39	40	43	40	40	45	37	32	37	19	37	37	40	41	37	37	36	39	32	44
	197	0	0	0	0	0	0	0	0	0	0	0	0	0	0	0	0	0	0	0	0.01351	0	0	0	0	0	0	0	0
	289	0	0	0	0.075	0	0	0	0	0	0	0	0	0	0	0	0	0	0	0	0	0	0	0	0	0	0	0	0
	295	0	0	0	0	0	0	0	0	0	0	0	0	0	0	0	0	0	0	0	0	0.0125	0	0	0	0	0	0	0
	297	0	0	0	0	0.0125	0.01429	0.01282	0	0	0	0	0	0	0	0.13514	0.01563	0.06757	0	0.18919	0.14865	0.0875	0	0	0	0	0	0	0.20455
	299	0	0	0	0	0	0	0	0.0125	0.01282	0	0	0	0	0	0	0	0	0	0	0	0	0	0	0	0	0	0	0
	301	0	0	0	0	0	0	0	0	0	0	0	0	0	0	0.02703	0	0.01351	0	0.02703	0.04054	0	0	0	0	0	0	0	0.02273
	305	0	0	0	0	0	0	0	0	0	0	0	0	0	0	0	0	0	0.05263	0	0	0	0.0122	0	0	0	0	0	0.01136
	307	0	0	0	0	0	0	0	0	0	0	0	0	0.0125	0	0	0	0	0	0	0	0	0	0	0	0	0	0	0
	309	0	0	0	0	0	0	0	0	0	0	0	0	0	0	0	0	0.01351	0	0.01351	0	0	0	0	0	0	0	0	0.01136
	313	0	0	0	0	0	0	0	0	0	0	0	0	0	0	0	0	0	0	0	0.01351	0.0125	0	0	0	0	0	0	0
	315	0	0.01136	0	0	0	0.12857	0	0	0.01282	0	0.03488	0.05	0.05	0.01111	0	0	0	0	0	0	0	0.03659	0.05405	0.05405	0	0	0	0
	317	0	0	0	0	0	0	0	0	0	0	0	0	0	0	0.01351	0.07813	0	0.02632	0	0.04054	0	0	0	0.01351	0	0	0	0.03409
	319	0	0	0	0	0	0	0	0	0	0	0	0	0	0	0	0	0	0	0	0	0.0125	0.03659	0	0	0	0	0	0
	321	0	0.26136	0.07692	0.0875	0.075	0.07143	0.02564	0	0.02564	0	0.05814	0.0875	0.075	0.01111	0.12162	0.0625	0.05405	0	0.13514	0.02703	0.0125	0.03659	0.04054	0.01351	0.05556	0.17949	0.07813	0.05682
	323	0	0.01136	0	0	0	0	0	0	0	0	0	0	0	0	0	0	0	0	0	0	0	0.04878	0	0	0	0	0	0
	325	1	0.375	0.51282	0.4625	0.4875	0.5	0.80769	0.75	0.66667	0.3	0.51163	0.3375	0.3625	0.55556	0.68919	0.79688	0.7973	0.92105	0.62162	0.67568	0.7875	0.80488	0.89189	0.91892	0.91667	0.80769	0.90625	0.61364
	327	0	0	0	0	0	0.02857	0	0	0	0	0	0	0	0	0	0	0	0	0	0	0	0	0	0	0	0	0	0
	329	0	0.26136	0.32051	0.3625	0.375	0.21429	0.10256	0.2	0.28205	0.7	0.39535	0.425	0.475	0.37778	0	0.04688	0.05405	0	0.01351	0	0	0	0.01351	0	0	0.01282	0	0.02273
	331	0	0	0	0	0	0	0	0	0	0	0	0	0	0	0	0	0	0	0	0	0	0	0	0	0.01389	0	0.01563	0
	333	0	0.02273	0.07692	0.0125	0	0.02857	0.01282	0.0375	0	0	0	0.025	0	0.04444	0	0	0	0	0	0	0.0125	0	0	0	0.01389	0	0	0
	335	0	0.01136	0	0	0	0	0	0	0	0	0	0	0	0	0	0	0	0	0	0	0.025	0	0	0	0	0	0	0
	337	0	0.04545	0.01282	0	0.05	0.01429	0.03846	0	0	0	0	0.075	0.0125	0	0	0	0	0	0	0.02703	0.0125	0.02439	0	0	0	0	0	0.02273
	339	0	0	0	0	0	0	0	0	0	0	0	0	0.0125	0	0	0	0	0	0	0	0.025	0	0	0	0	0	0	0
	395	0	0	0	0	0	0	0	0	0	0	0	0	0	0	0	0	0	0	0	0.01351	0	0	0	0	0	0	0	0
	397	0	0	0	0	0	0	0	0	0	0	0	0	0	0	0.01351	0	0	0	0	0	0	0	0	0	0	0	0	0
CM37	N	38	47	40	40	41	35	35	39	38	39	43	40	39	43	32	36	36	37	33	34	39	40	39	39	36	37	35	37
	197	0	0	0	0	0	0	0	0	0	0	0	0	0	0	0	0.01389	0	0	0	0	0	0	0	0	0	0	0	0
	219	0	0.04255	0	0	0	0	0	0	0	0	0	0	0	0	0	0	0	0	0	0	0	0	0	0	0	0	0	0
	222	0	0	0.0125	0	0	0	0	0	0	0	0	0.0125	0	0	0	0	0	0	0	0	0	0	0	0	0	0	0	0
	225	0.40789	0.2766	0.0625	0.3375	0.45122	0	0	0	0	0	0	0.325	0	0	0	0	0	0	0	0	0	0	0	0	0	0	0	0
	228	0	0.04255	0.1	0.1875	0.12195	0	0	0	0	0	0	0.05	0	0	0	0	0	0	0	0	0	0	0	0	0	0	0	0
	231	0	0	0.0875	0.0625	0	0	0	0	0	0	0	0.0875	0	0	0	0	0	0	0	0	0	0	0	0	0	0	0	0
	240	0	0	0	0	0	0	0	0	0	0	0	0	0	0	0	0	0.01389	0	0	0	0	0	0	0	0.01389	0	0	0
	243	0	0	0	0	0	0	0	0	0	0	0	0	0	0	0	0	0.01389	0	0.01515	0.02941	0	0.0125	0	0	0	0	0	0
	246	0	0	0	0	0	0	0	0	0	0	0	0	0	0	0	0	0	0	0	0	0	0.0125	0	0	0.02778	0	0.02857	0
	249	0	0	0	0	0	0	0	0	0	0.02564	0	0	0	0	0	0	0	0	0.01515	0	0.01282	0.025	0	0	0	0	0	0.01351
	252	0	0	0	0	0	0	0	0	0.01316	0	0	0	0	0	0	0	0	0	0	0	0	0	0	0	0	0	0	0
	255	0	0	0	0	0	0	0	0.01282	0	0.01282	0	0	0	0	0	0	0.01389	0.01351	0.01515	0.01471	0.01282	0	0	0.01282	0	0.01351	0	0
	258	0	0	0	0	0	0	0	0	0	0.01282	0	0	0	0	0	0.01389	0	0.01351	0	0	0	0	0	0.01282	0	0.02703	0.01429	0
	261	0	0	0	0	0	0	0	0.02564	0	0	0	0	0.01282	0	0.03125	0	0.01389	0	0.01515	0	0	0	0	0.02564	0	0	0	0.04054
	264	0	0	0	0	0.0122	0	0	0	0	0	0	0	0	0	0.01563	0	0	0.01351	0	0.01471	0	0	0	0	0	0	0	0
	267	0	0	0	0	0	0	0.04286	0	0	0	0	0.0125	0.02564	0.03488	0	0.02778	0	0	0	0.02941	0.02564	0.025	0	0.01282	0.02778	0.04054	0	0
	270	0	0	0	0	0	0	0	0	0	0	0	0	0	0	0	0	0.01389	0	0	0	0	0	0.02564	0.01282	0.02778	0	0.04286	0
	273	0.23684	0.41489	0.3	0.25	0.17073	0.3	0.4	0.23077	0.44737	0.5	0.4186	0.3375	0.41026	0.34884	0.1875	0.02778	0.13889	0.13514	0.06061	0.13235	0.21795	0.1625	0.03846	0.10256	0.08333	0.09459	0.05714	0.06757
	276	0	0	0	0	0	0	0	0	0	0	0	0	0.01282	0	0.03125	0.01389	0.02778	0	0.04545	0	0.03846	0.0125	0.20513	0.07692	0.05556	0	0.01429	0.06757
	279	0.01316	0.02128	0.25	0.0375	0	0.22857	0.12857	0	0.19737	0.0641	0.0814	0.025	0.01282	0.12791	0.03125	0.05556	0.125	0.08108	0.10606	0.02941	0.05128	0.075	0.03846	0.07692	0.06944	0.05405	0.1	0.06757
	282	0	0	0	0	0	0	0	0	0	0	0.01163	0	0.01282	0	0.0625	0.19444	0.09722	0.27027	0.07576	0.02941	0.01282	0.05	0.17949	0.17949	0.27778	0.2027	0.27143	0.02703
	285	0.06579	0.05319	0.1125	0.0625	0.08537	0.28571	0.24286	0.05128	0.06579	0	0.09302	0.0375	0.12821	0.22093	0.21875	0.08333	0.06944	0.06757	0.04545	0.19118	0.29487	0.175	0.15385	0.14103	0.04167	0.04054	0.05714	0.24324
	288	0	0	0	0	0	0	0	0	0	0	0.02326	0	0	0	0	0.01389	0	0.02703	0.10606	0	0.03846	0.0875	0.02564	0.03846	0.125	0.01351	0.05714	0
	291	0.22368	0.05319	0.0625	0	0	0	0	0	0	0.03846	0	0.0125	0.01282	0	0	0.05556	0	0	0.01515	0	0	0.0125	0	0	0.02778	0.01351	0	0
	294	0	0	0	0	0	0	0	0	0	0	0	0	0	0	0	0	0.01389	0	0	0	0	0	0.01282	0	0	0	0	0
	297	0.05263	0	0	0.0125	0.04878	0.14286	0.15714	0.51282	0.13158	0.17949	0.15116	0.0625	0.25641	0.16279	0.20313	0.26389	0.25	0.28378	0.28788	0.30882	0.17949	0.225	0.19231	0.21795	0.11111	0.27027	0.25714	0.18919
	300	0	0	0	0	0	0.01429	0	0	0	0	0	0	0.01282	0	0.0625	0.08333	0.08333	0	0	0.04412	0.02564	0.0375	0.03846	0.02564	0.02778	0.01351	0.04286	0.01351
	303	0	0	0	0	0	0	0	0	0.01316	0	0.02326	0	0.01282	0	0	0	0.01389	0	0.01515	0	0	0	0	0	0.01389	0.02703	0	0
	306	0	0.05319	0	0.05	0.09756	0.01429	0	0.02564	0.03947	0	0.12791	0.0375	0.02564	0.01163	0.0625	0	0.04167	0.05405	0.01515	0.02941	0.02564	0.0375	0	0.0641	0.04167	0.04054	0	0.08108
	309	0	0	0	0	0	0	0	0	0	0.0641	0.01163	0	0.01282	0	0	0	0	0	0.0303	0	0	0	0.01282	0	0	0	0	0
	312	0	0	0	0	0	0	0	0	0	0	0	0	0	0.01163	0	0.05556	0	0.01351	0	0	0	0	0	0	0	0.01351	0	0.01351
	315	0	0	0	0	0	0	0	0	0	0	0	0	0.01282	0	0	0.01389	0	0	0	0	0	0	0	0	0	0	0	0
	318	0	0	0	0	0	0	0	0	0	0	0	0	0	0	0	0	0	0	0	0	0.01282	0	0	0	0	0.01351	0	0
	321	0	0	0	0	0	0	0	0.02564	0	0	0.01163	0	0.01282	0	0.01563	0.01389	0	0.01351	0.09091	0.02941	0	0	0.03846	0	0	0.02703	0	0
	324	0	0	0	0	0	0	0	0	0	0	0	0	0	0	0.03125	0	0.02778	0	0	0	0	0	0	0	0	0.01351	0.02857	0
	327	0	0.01064	0	0	0	0	0	0	0	0	0	0	0	0	0	0.01389	0	0	0	0.02941	0.01282	0.0125	0.01282	0	0	0.01351	0	0
	333	0	0.03191	0.0125	0	0.0122	0.01429	0.01429	0.10256	0.09211	0.10256	0.03488	0	0	0.03488	0	0	0.02778	0.01351	0.0303	0.05882	0	0.0375	0	0	0	0.04054	0.01429	0.04054
	336	0	0	0	0	0	0	0	0.01282	0	0	0.01163	0	0.01282	0	0.03125	0.02778	0.01389	0	0	0.02941	0.01282	0	0.02564	0	0.02778	0.02703	0.01429	0.09459
	339	0	0	0	0	0	0	0.01429	0	0	0	0	0	0.01282	0.04651	0.01563	0	0	0	0.01515	0	0.02564	0	0	0	0	0	0	0.01351
	351	0	0	0	0	0	0	0	0	0	0	0	0	0	0	0	0	0	0	0	0	0	0	0	0	0	0	0	0.01351
	357	0	0	0	0	0	0	0	0	0	0	0	0	0	0	0	0.01389	0	0	0	0	0	0	0	0	0	0	0	0
	390	0	0	0	0	0	0	0	0	0	0	0	0	0	0	0	0.01389	0	0	0	0	0	0	0	0	0	0	0	0
	399	0	0	0	0	0	0	0	0	0	0	0	0	0	0	0	0	0	0	0	0	0	0	0	0	0	0	0	0.01351
BD5	N	37	41	39	39	41	35	40	35	27	22	29	40	28	41	27	27	37	30	31	39	42	42	33	38	38	39	36	32
	190	0	0	0	0	0	0	0	0	0	0	0	0	0	0.0122	0	0	0	0	0	0	0	0	0	0	0	0	0	0
	192	0	0	0	0	0	0	0	0	0	0	0	0	0	0	0	0	0	0	0.03226	0	0	0	0	0	0	0	0	0
	196	0.02703	0	0	0.17949	0.18293	0	0	0	0	0	0	0.3375	0	0.31707	0	0	0	0	0	0	0	0	0	0	0	0	0	0
	198	0	0	0	0	0	0	0	0	0	0	0	0	0	0	0	0	0	0.03333	0	0	0	0	0	0	0	0	0	0
	200	0	0	0	0	0	0	0	0	0	0	0	0	0	0	0.01852	0	0	0	0	0	0	0	0	0	0	0	0	0
	202	0	0	0	0	0	0	0	0	0	0.04545	0	0	0	0	0	0	0	0	0	0	0	0	0	0	0	0	0	0
	206	0	0	0	0	0	0	0	0	0.03704	0.22727	0	0.0375	0	0	0	0	0	0	0	0	0	0	0	0	0	0	0	0
	208	0	0.07317	0	0	0.0122	0.02857	0	0.01429	0	0	0.03448	0.0125	0	0	0	0	0	0	0	0	0	0	0	0	0	0	0	0
	210	0	0	0	0	0.02439	0.01429	0	0	0	0	0.01724	0	0	0	0	0	0	0	0	0	0	0	0	0	0	0	0	0
	214	0	0	0	0	0	0.01429	0.0125	0	0	0	0.01724	0	0	0	0	0	0	0	0	0	0	0	0	0	0	0	0	0
	216	0	0	0	0	0	0	0	0	0.01852	0	0	0	0.07143	0.06098	0	0	0	0	0	0	0	0	0	0	0	0	0	0
	226	0	0.04878	0.11538	0.01282	0	0	0.0125	0	0	0	0	0	0	0	0	0	0	0	0	0	0	0	0	0	0	0	0	0
	230	0	0	0	0	0	0.01429	0	0	0	0	0	0	0	0	0	0	0	0.03333	0	0	0	0	0	0	0	0	0	0
	232	0	0	0	0	0	0	0	0	0	0	0	0	0.01786	0	0	0	0	0	0	0	0	0	0.0303	0	0	0	0	0
	236	0	0	0	0	0	0.02857	0	0	0	0	0.01724	0.0125	0	0	0	0	0	0	0	0	0	0	0	0	0	0	0	0
	240	0	0	0	0	0	0.02857	0	0	0	0	0	0	0	0	0	0	0	0	0	0	0	0.0119	0	0	0	0	0	0
	244	0	0	0	0	0.0122	0	0	0	0	0	0	0	0	0	0	0	0	0	0	0	0	0	0	0	0	0	0	0
	248	0	0	0	0	0	0	0	0	0	0	0.03448	0	0	0	0.03704	0	0	0	0	0	0	0	0	0	0	0	0.01389	0
	250	0	0	0	0	0	0	0	0	0	0	0	0	0	0	0.01852	0	0	0.01667	0	0.01282	0	0	0.01515	0.01316	0	0	0.02778	0.04688
	252	0	0	0	0	0	0	0	0	0	0	0	0	0	0	0.03704	0.07407	0.04054	0.05	0.12903	0.01282	0.03571	0.07143	0.07576	0.13158	0.06579	0.14103	0.04167	0.01563
	254	0	0	0	0.05128	0	0.01429	0	0	0	0.02273	0	0	0	0	0	0	0	0.05	0	0.07692	0.0119	0	0.01515	0.02632	0	0	0	0
	256	0	0	0	0	0	0	0	0	0	0	0	0	0	0	0	0	0	0	0	0	0.0119	0	0	0	0	0.01282	0	0
	258	0	0	0	0	0	0	0	0	0	0	0	0	0	0	0.01852	0	0.02703	0	0	0.03846	0	0.03571	0	0	0	0	0.01389	0
	260	0.04054	0.17073	0.08974	0.15385	0.14634	0.18571	0.125	0.31429	0.18519	0.11364	0.25862	0.175	0.07143	0.28049	0	0.01852	0	0.01667	0	0	0	0	0	0	0	0	0	0
	262	0	0.07317	0.17949	0	0.02439	0.02857	0	0.04286	0	0	0.05172	0.0125	0	0.06098	0	0	0.02703	0.01667	0	0	0	0	0	0	0	0.01282	0.04167	0.04688
	264	0	0	0	0	0	0.04286	0	0	0	0	0.01724	0	0	0	0	0.11111	0.04054	0.03333	0.01613	0	0.0119	0.0119	0.0303	0.02632	0.03947	0.01282	0.02778	0.03125
	266	0	0.20732	0.12821	0.12821	0.02439	0.17143	0.1125	0	0	0	0	0.075	0	0.02439	0	0.01852	0.01351	0	0.01613	0.03846	0.03571	0.02381	0.0303	0.01316	0.01316	0	0.04167	0.01563
	268	0.22973	0.02439	0	0	0.04878	0	0.0125	0.04286	0.07407	0	0	0	0	0	0.01852	0	0.04054	0.05	0	0.01282	0.03571	0.04762	0	0.10526	0.01316	0.03846	0	0.07813
	270	0.28378	0	0	0	0.0122	0	0	0	0	0	0.01724	0.0125	0.03571	0	0.07407	0.09259	0	0.05	0.03226	0.07692	0.05952	0.02381	0.10606	0.01316	0.03947	0.0641	0.04167	0.01563
	272	0	0	0	0	0	0.01429	0	0	0.09259	0	0	0.0125	0	0	0.01852	0.11111	0.08108	0.03333	0.09677	0.07692	0.07143	0.08333	0	0.13158	0.06579	0.12821	0.09722	0.0625
	274	0	0	0	0.02564	0	0	0	0	0.03704	0.02273	0.06897	0.025	0	0.0122	0.07407	0.03704	0.04054	0.1	0.09677	0.0641	0.02381	0.0119	0.10606	0.05263	0.05263	0.0641	0.09722	0.01563
	276	0	0.02439	0	0	0.02439	0.02857	0.0125	0	0	0	0.03448	0	0.03571	0	0.03704	0.11111	0.09459	0.05	0.03226	0	0.03571	0.08333	0.09091	0.01316	0.17105	0.0641	0.01389	0.01563
	278	0	0.08537	0	0	0	0.01429	0.0375	0	0.07407	0	0.03448	0	0	0	0	0.03704	0.04054	0	0.08065	0.10256	0.08333	0.08333	0	0.05263	0.02632	0.02564	0.06944	0.09375
	280	0	0.06098	0	0.01282	0	0	0.025	0.18571	0.03704	0.11364	0	0	0	0.07317	0.03704	0	0.16216	0.01667	0.08065	0.03846	0.05952	0.07143	0.04545	0.02632	0.07895	0.02564	0.11111	0.0625
	282	0	0.0122	0.02564	0.03846	0.07317	0.01429	0.025	0	0	0.04545	0.13793	0.0375	0	0.02439	0.03704	0.05556	0.06757	0	0.09677	0.01282	0	0.02381	0	0.02632	0.02632	0.01282	0.01389	0.01563
	284	0	0	0.03846	0.07692	0.06098	0	0	0	0	0	0	0.025	0	0.02439	0.03704	0	0.01351	0.03333	0.08065	0.07692	0	0.07143	0.09091	0	0.01316	0	0.01389	0.0625
	286	0	0	0	0.03846	0.0122	0.01429	0	0	0	0.02273	0	0	0	0	0.2037	0.05556	0.02703	0.01667	0.01613	0.01282	0.04762	0.07143	0.15152	0.01316	0.03947	0.07692	0.04167	0.03125
	288	0.01351	0.0122	0.01282	0.03846	0.02439	0.02857	0.0875	0.02857	0	0.09091	0	0	0	0.04878	0.03704	0.03704	0	0.08333	0	0.02564	0.04762	0.02381	0.09091	0.06579	0.02632	0.05128	0	0.0625
	290	0.21622	0.09756	0.07692	0.12821	0.17073	0.18571	0.3375	0.17143	0	0.11364	0.10345	0.0625	0.57143	0	0.09259	0.03704	0.05405	0.03333	0.08065	0.01282	0.0119	0.09524	0.01515	0.09211	0.02632	0	0.04167	0.0625
	292	0.16216	0.03659	0.01282	0	0.03659	0.08571	0.125	0.05714	0.03704	0	0	0.0625	0.10714	0	0.05556	0.14815	0	0.1	0	0.03846	0.02381	0.03571	0	0	0.05263	0	0.05556	0.04688
	294	0	0.03659	0	0	0.03659	0	0.025	0.02857	0.33333	0.15909	0	0.075	0.03571	0	0.01852	0.01852	0.04054	0.03333	0	0.01282	0.03571	0.03571	0.0303	0.05263	0.15789	0.02564	0.04167	0.03125
	296	0	0.0122	0	0	0	0	0	0	0	0	0.05172	0.0125	0	0	0	0	0.01351	0.01667	0.04839	0.03846	0.04762	0.02381	0	0.03947	0	0.07692	0.01389	0
	298	0	0.02439	0.01282	0	0	0.04286	0	0	0.03704	0	0.03448	0	0	0.06098	0.01852	0	0.05405	0.01667	0.01613	0.0641	0.10714	0.0119	0.01515	0.01316	0.01316	0.03846	0.01389	0.04688
	300	0	0	0.20513	0.05128	0.02439	0	0	0.1	0.03704	0.02273	0.01724	0	0.01786	0	0	0.01852	0	0.01667	0.01613	0.05128	0.08333	0.02381	0	0.03947	0.01316	0	0	0.01563
	302	0	0	0	0	0.03659	0	0	0.01429	0	0	0.01724	0	0	0	0.01852	0	0.01351	0	0.01613	0	0.04762	0	0.01515	0	0.01316	0	0.01389	0
	304	0.02703	0	0	0.03846	0	0	0	0	0	0	0.03448	0	0	0	0.03704	0	0.01351	0.01667	0.01613	0.01282	0.0119	0.02381	0	0.01316	0.01316	0.0641	0.05556	0.03125
	306	0	0	0	0	0	0	0.0125	0	0	0	0	0.0125	0	0	0	0	0.06757	0	0	0.01282	0.0119	0	0	0	0.03947	0.03846	0	0
	308	0	0	0	0	0	0	0	0	0	0	0	0	0	0	0	0	0	0.03333	0	0.01282	0.02381	0	0	0.03947	0	0	0	0.03125
	310	0	0	0.0641	0	0	0	0.025	0	0	0	0	0	0	0	0	0	0	0.01667	0	0.03846	0.02381	0	0	0	0	0	0	0
	312	0	0	0.02564	0	0	0	0.0125	0	0	0	0	0	0	0	0	0.01852	0	0	0	0.01282	0	0	0	0	0	0	0	0
	314	0	0	0	0	0	0	0	0	0	0	0	0	0	0	0	0	0	0	0	0	0	0	0	0	0	0.02564	0	0.03125
	316	0	0	0	0	0	0	0	0	0	0	0	0	0	0	0.05556	0	0	0	0	0	0	0	0	0	0	0	0	0
	318	0	0	0	0	0	0	0	0	0	0	0	0	0	0	0	0	0	0	0	0.01282	0	0	0	0	0	0	0	0
	320	0	0	0	0	0	0	0	0	0	0	0	0	0	0	0	0	0	0	0	0	0	0	0	0	0	0	0.01389	0
	326	0	0	0.01282	0	0	0	0	0	0	0	0	0	0.03571	0	0	0	0	0	0	0	0	0	0.04545	0	0	0	0.04167	0
	332	0	0	0	0	0.0122	0	0	0	0	0	0	0	0	0	0	0	0	0	0	0	0	0	0	0	0	0	0	0
	334	0	0	0	0	0	0	0	0	0	0	0	0	0	0	0	0	0.02703	0	0	0	0	0	0	0	0	0	0	0
	374	0	0	0	0	0	0	0	0	0	0	0	0	0	0	0	0	0	0.01667	0	0	0	0	0	0	0	0	0	0
	382	0	0	0	0.02564	0	0	0	0	0	0	0	0	0	0	0	0	0	0	0	0	0	0	0	0	0	0	0	0
	384	0	0	0	0	0	0	0	0	0	0	0	0	0	0	0	0	0	0	0	0	0	0	0	0	0	0	0	0.03125
	386	0	0	0	0	0	0	0	0	0	0	0	0	0	0	0	0	0	0.01667	0	0	0	0	0	0	0	0	0	0
CM5	N	38	47	39	40	41	36	40	39	39	39	43	40	39	45	37	36	38	37	39	39	42	42	36	34	38	41	38	43
	279	0	0	0	0	0	0	0	0	0	0	0	0	0	0	0	0	0	0.02703	0	0	0	0	0	0	0	0	0	0
	301	0	0	0	0	0	0	0	0	0	0	0	0	0	0	0	0	0	0	0	0	0	0	0	0	0	0	0	0.01163
	304	0	0	0	0	0	0	0	0	0	0	0	0	0	0	0.05405	0.02778	0.15789	0.08108	0.07692	0	0.15476	0.15476	0.11111	0.02941	0.06579	0.02439	0.03947	0.11628
	306	0	0	0	0	0	0	0	0	0	0	0	0	0	0	0	0.01389	0.01316	0	0	0	0	0	0	0.01471	0	0	0	0.01163
	307	0.02632	0	0	0	0	0	0	0	0	0.01282	0	0	0	0	0.02703	0	0	0.01351	0.01282	0.01282	0.16667	0.14286	0	0.01471	0	0	0.02632	0.01163
	310	0.02632	0.04255	0.03846	0	0.07317	0.04167	0.0375	0	0	0.03846	0.04651	0.1125	0	0	0.21622	0.06944	0.21053	0.16216	0.05128	0.12821	0.20238	0.20238	0.11111	0.13235	0.28947	0.23171	0.14474	0.10465
	313	0	0	0	0	0	0	0	0	0	0.01282	0	0	0	0	0.01351	0	0	0.01351	0	0	0.0119	0.05952	0	0	0.02632	0.02439	0	0
	316	0	0	0	0	0	0	0	0	0	0.01282	0	0	0	0	0	0	0.02632	0	0.01282	0.01282	0.02381	0.10714	0.01389	0.02941	0	0.03659	0	0
	319	0	0	0	0	0	0	0	0	0	0	0	0	0	0	0	0	0	0	0	0	0	0	0	0	0.01316	0	0	0
	322	0	0	0	0	0	0	0	0	0	0	0	0	0	0	0	0	0.01316	0	0.01282	0.01282	0.0119	0.0119	0	0	0.01316	0	0.03947	0.02326
	325	0	0	0	0	0	0	0	0	0	0	0	0	0	0	0	0	0	0	0	0	0	0	0	0	0.01316	0	0	0
	337	0	0	0	0	0	0	0	0	0	0	0	0	0	0	0	0	0	0	0.01282	0	0	0	0	0	0	0	0	0
	343	0	0	0	0	0	0	0	0	0	0	0	0	0	0	0	0.02778	0	0	0	0	0	0	0.01389	0	0	0	0	0
	346	0	0	0	0	0	0	0	0	0	0	0	0	0.01282	0	0	0	0	0	0	0	0	0	0	0	0	0	0	0
	363	0	0	0	0	0	0	0	0	0	0	0	0	0	0	0.10811	0.02778	0.02632	0.08108	0.12821	0.07692	0.0119	0.05952	0.04167	0	0.06579	0.13415	0.15789	0.02326
	366	0.11842	0.14894	0.10256	0.1375	0.13415	0.20833	0.3375	0.16667	0.39744	0.19231	0.37209	0.3125	0.15385	0.23333	0	0	0.01316	0	0	0	0	0	0	0	0	0	0	0
	369	0	0	0	0.0625	0.04878	0	0.05	0	0	0	0	0	0	0.01111	0.2973	0.43056	0.17105	0.39189	0.28205	0.47436	0.19048	0.10714	0.45833	0.47059	0.30263	0.28049	0.26316	0.25581
	372	0.15789	0.29787	0.26923	0.55	0.46341	0.33333	0.1	0.5	0.29487	0.17949	0.17442	0.3	0.17949	0.3	0.21622	0.30556	0.31579	0.18919	0.41026	0.23077	0.20238	0.10714	0.09722	0.17647	0.15789	0.21951	0.26316	0.33721
	375	0.03947	0.04255	0.07692	0.075	0.09756	0.15278	0.2125	0.19231	0.05128	0.28205	0.0814	0.05	0.0641	0.22222	0	0	0	0	0	0.01282	0	0	0.01389	0	0.01316	0.02439	0.02632	0
	378	0.13158	0.17021	0.17949	0.05	0.14634	0.125	0.025	0.01282	0.08974	0.23077	0.09302	0.075	0.25641	0.04444	0.01351	0.01389	0	0.02703	0	0.01282	0	0	0.11111	0.07353	0.03947	0	0.03947	0.01163
	381	0	0.02128	0.05128	0.0125	0	0	0	0.07692	0	0	0.01163	0.0125	0	0	0.02703	0.05556	0.01316	0	0	0.02564	0.0119	0.04762	0.02778	0.02941	0	0.0122	0	0.09302
	384	0	0	0	0	0	0	0	0	0	0	0	0	0	0	0	0	0	0	0	0	0.0119	0	0	0	0	0	0	0
	396	0	0.08511	0	0	0	0.01389	0	0.02564	0.01282	0	0.06977	0	0.05128	0	0.02703	0	0	0.01351	0	0	0	0	0	0	0	0	0	0
	408	0	0	0	0.025	0	0	0	0	0	0	0.01163	0	0	0	0	0	0	0	0	0	0	0	0	0	0	0	0	0
	411	0	0	0	0	0	0	0	0	0.03846	0	0	0	0	0	0	0	0	0	0	0	0	0	0	0	0	0	0	0
	414	0.11842	0.01064	0.02564	0.0125	0	0	0.0375	0	0.02564	0.01282	0.01163	0	0	0.05556	0	0	0	0	0	0	0	0	0	0	0	0	0	0
	417	0	0.02128	0	0	0	0	0	0	0	0	0.02326	0.0125	0	0.01111	0	0	0	0	0	0	0	0	0	0.01471	0	0	0	0
	420	0	0	0.01282	0.025	0	0.01389	0	0	0	0	0	0	0.05128	0.05556	0	0	0	0	0	0	0	0	0	0	0	0	0	0
	423	0	0.08511	0.15385	0.05	0.02439	0	0.125	0.01282	0.03846	0	0.05814	0.125	0.23077	0	0	0	0	0	0	0	0	0	0	0	0	0.0122	0	0
	426	0	0	0	0	0	0	0	0	0	0	0.02326	0	0	0	0	0	0	0	0	0	0	0	0	0	0	0	0	0
	429	0.38158	0.03191	0.08974	0	0.0122	0.11111	0.075	0.01282	0.05128	0.02564	0.02326	0	0	0.06667	0	0	0	0	0	0	0	0	0	0.01471	0	0	0	0
	432	0	0.04255	0	0	0	0	0	0	0	0	0	0	0	0	0	0.02778	0	0	0	0	0	0	0	0	0	0	0	0
	480	0	0	0	0	0	0	0	0	0	0	0	0	0	0	0	0	0.03947	0	0	0	0	0	0	0	0	0	0	0
CM19	N	38	47	40	40	41	35	38	40	39	40	43	40	39	45	30	20	32	18	37	39	41	42	38	38	37	39	38	43
	236	0	0	0	0	0	0	0	0	0	0	0	0	0	0	0.01667	0	0	0	0	0	0	0	0	0	0	0	0	0
	400	0	0	0	0	0	0	0	0	0	0	0	0	0	0	0	0	0	0	0	0	0.0122	0	0	0	0	0	0	0
	410	0	0	0	0	0	0	0	0.0125	0	0.0125	0	0	0.01282	0	0	0	0	0	0	0	0	0	0	0	0	0	0	0
	414	0	0	0	0.0125	0	0	0	0.0125	0	0	0	0	0	0	0.01667	0.075	0	0	0.04054	0.03846	0.0122	0	0.03947	0.02632	0	0	0	0.02326
	418	0.01316	0.20213	0.0375	0.2875	0.13415	0.05714	0.25	0.225	0.17949	0.0875	0.16279	0.0875	0.07692	0.11111	0.13333	0.175	0.125	0.16667	0.16216	0.16667	0.54878	0.63095	0.5	0.56579	0.55405	0.57692	0.47368	0.15116
	420	0	0	0.025	0	0	0.01429	0.01316	0.0125	0	0.0375	0.02326	0	0	0.04444	0.36667	0.275	0.40625	0.52778	0.41892	0.39744	0	0.03571	0	0	0	0	0	0.48837
	422	0.43421	0.34043	0.3	0.2875	0.15854	0.4	0.38158	0.375	0.23077	0.2875	0.27907	0.35	0.4359	0.14444	0.01667	0.225	0.0625	0.08333	0.01351	0.11538	0.04878	0.02381	0.07895	0.05263	0.08108	0.05128	0.03947	0.04651
	424	0.06579	0.07447	0.0875	0.025	0.03659	0	0.03947	0.0375	0.10256	0.025	0.12791	0.05	0	0.05556	0.05	0.025	0.03125	0.08333	0.08108	0	0.02439	0.07143	0	0	0	0.02564	0.03947	0.01163
	426	0.23684	0.08511	0.325	0.125	0.19512	0.17143	0.07895	0.075	0.12821	0.4125	0.09302	0.15	0.25641	0.28889	0.06667	0	0.0625	0	0.02703	0.07692	0.03659	0	0.06579	0.03947	0.02703	0.03846	0.10526	0.03488
	428	0.06579	0.02128	0	0	0	0.02857	0.01316	0	0.05128	0	0	0	0	0	0.01667	0	0	0	0	0.01282	0	0	0	0	0	0	0	0
	430	0.10526	0.21277	0.1125	0.1125	0.15854	0.12857	0.11842	0.0625	0.11538	0.0125	0.09302	0.125	0.08974	0.34444	0.11667	0.025	0.09375	0.08333	0.13514	0.02564	0.09756	0.02381	0.19737	0.19737	0.25676	0.11538	0.06579	0.06977
	432	0.07895	0.06383	0.1	0.1125	0.30488	0.01429	0.07895	0.1625	0.05128	0.1	0.17442	0.2	0.11538	0	0.15	0.15	0.10938	0.02778	0.08108	0.14103	0.12195	0.05952	0.05263	0	0.01351	0.01282	0.02632	0.10465
	434	0	0	0	0.0125	0.0122	0.17143	0.02632	0	0.11538	0	0.01163	0.0375	0.01282	0	0.03333	0.025	0.04688	0	0.02703	0.01282	0.06098	0.13095	0	0.07895	0.04054	0.08974	0.10526	0.04651
	436	0	0	0	0	0	0	0	0	0	0	0.01163	0	0	0	0.01667	0.025	0.04688	0	0.01351	0	0.02439	0	0.06579	0.01316	0.01351	0.05128	0.06579	0.02326
	442	0	0	0	0.025	0	0	0	0.0125	0	0	0	0	0	0	0	0	0	0	0	0	0.0122	0.02381	0	0.01316	0	0.01282	0.02632	0
	444	0	0	0	0	0	0	0	0	0	0	0.01163	0	0	0	0	0	0	0.02778	0	0.01282	0	0	0	0	0	0	0	0
	446	0	0	0	0	0	0	0	0	0.01282	0.0125	0	0	0	0	0	0	0	0	0	0	0	0	0	0.01316	0.01351	0	0	0
	450	0	0	0	0	0	0.01429	0	0.0125	0.01282	0.0125	0.01163	0	0	0	0	0	0.01563	0	0	0	0	0	0	0	0	0.02564	0.05263	0
	452	0	0	0.0125	0	0	0	0	0	0	0	0	0	0	0.01111	0	0	0	0	0	0	0	0	0	0	0	0	0	0
CM33	N	38	47	40	40	41	36	38	40	39	40	43	40	40	45	38	28	39	31	40	39	41	41	38	37	37	42	38	43
	298	0	0	0	0	0	0	0	0	0	0	0	0	0	0	0.02632	0.05357	0.02564	0.06452	0.0375	0.05128	0.03659	0.04878	0.02632	0.12162	0.2027	0.03571	0	0.10465
	301	0.01316	0	0	0	0	0	0	0.025	0	0	0.01163	0	0	0	0.51316	0.60714	0.39744	0.51613	0.5625	0.42308	0.56098	0.5122	0.34211	0.33784	0.33784	0.53571	0.5	0.4186
	304	0	0	0	0	0	0	0	0	0.01282	0	0.01163	0	0	0	0.19737	0.01786	0.07692	0.04839	0.075	0.34615	0.12195	0.04878	0.17105	0.08108	0.10811	0.11905	0.17105	0.17442
	307	0	0	0	0	0	0	0	0	0	0	0	0	0	0	0.11842	0.07143	0.17949	0.1129	0.1125	0.03846	0.10976	0.07317	0.26316	0.08108	0.09459	0.14286	0.07895	0.09302
	310	0	0.03191	0	0	0.0122	0	0.13158	0.0625	0.02564	0	0.01163	0.0125	0	0	0.02632	0	0.01282	0.12903	0.05	0.01282	0.07317	0.0122	0.07895	0.18919	0.06757	0.0119	0.07895	0.01163
	313	0.01316	0	0	0	0	0	0.01316	0	0	0	0	0	0	0	0.07895	0.03571	0.07692	0.03226	0.0625	0.02564	0.04878	0.04878	0.06579	0.06757	0.08108	0.02381	0.06579	0.02326
	316	0	0.10638	0	0.025	0.10976	0.05556	0.01316	0.0375	0.23077	0.275	0.15116	0.3125	0.025	0.25556	0	0.01786	0	0	0	0.03846	0.0122	0	0	0	0	0.0119	0	0
	319	0	0.05319	0	0.025	0.0122	0	0	0.0125	0.02564	0	0.01163	0.025	0	0	0	0	0.05128	0	0	0	0.02439	0	0	0.02703	0	0	0.02632	0.02326
	322	0.82895	0.59574	0.3875	0.5375	0.5	0.54167	0.52632	0.575	0.5	0.475	0.60465	0.4625	0.625	0.42222	0	0.03571	0	0	0	0.02564	0	0.13415	0	0	0.02703	0.04762	0.05263	0.02326
	325	0	0	0	0.0125	0.0122	0.13889	0.02632	0	0.01282	0.0125	0	0	0.0125	0	0	0	0	0	0	0.01282	0	0.0122	0	0	0	0.02381	0	0.02326
	328	0	0.17021	0.575	0.3875	0.35366	0.25	0.28947	0.2875	0.17949	0.2125	0.12791	0.1625	0.325	0.32222	0	0.01786	0	0	0	0	0	0.0122	0	0	0	0.02381	0.01316	0
	331	0	0.02128	0	0	0	0	0	0	0	0	0	0	0	0	0	0	0.02564	0	0	0	0	0.0122	0	0	0.01351	0	0	0
	334	0.14474	0.01064	0	0	0	0	0	0	0	0	0.01163	0.025	0	0	0	0.03571	0	0	0	0	0	0.0122	0	0.01351	0	0	0	0
	340	0	0	0	0	0	0	0	0	0.01282	0	0.03488	0	0.0125	0	0	0	0	0	0	0	0	0	0	0	0.01351	0.0119	0	0
	343	0	0.01064	0.0125	0.0125	0	0	0	0	0	0.025	0.01163	0	0	0	0	0	0.01282	0.01613	0	0	0	0.02439	0	0.02703	0.01351	0	0	0.03488
	346	0	0	0	0	0	0	0	0	0	0	0.01163	0	0	0	0.02632	0	0.14103	0.04839	0.0875	0.01282	0.0122	0.04878	0.05263	0.05405	0.01351	0.0119	0	0.05814
	349	0	0	0.025	0	0	0.01389	0	0	0	0	0	0	0	0	0	0	0	0.03226	0.0125	0.01282	0	0	0	0	0.02703	0	0	0.01163
	352	0	0	0	0	0	0	0	0	0	0	0	0	0	0	0.01316	0	0	0	0	0	0	0	0	0	0	0	0.01316	0
	355	0	0	0	0	0	0	0	0	0	0	0	0	0	0	0	0.10714	0	0	0	0	0	0	0	0	0	0	0	0
BD7	N	37	47	39	38	40	31	38	38	36	39	43	36	34	44	35	33	31	37	36	37	41	41	34	30	32	39	38	41
	192	0	0	0	0	0	0	0	0	0	0	0	0	0	0	0	0	0	0	0	0	0	0	0.01471	0	0	0	0	0
	258	0	0	0	0	0	0	0.01316	0	0	0	0	0	0	0	0	0	0	0	0	0	0	0	0	0	0	0	0	0
	268	0	0	0	0	0	0	0.01316	0	0	0	0	0	0	0	0	0	0	0	0	0	0	0	0	0	0	0	0	0
	284	0	0	0	0	0	0	0	0	0	0	0	0	0	0	0	0.0303	0	0	0	0	0	0	0	0	0	0	0	0
	286	0	0	0	0.03947	0	0	0	0	0	0	0	0.02778	0	0	0	0.01515	0.01613	0	0.01389	0.01351	0	0.0122	0	0.05	0.04688	0.03846	0.05263	0.02439
	288	0	0	0	0	0	0	0	0	0	0	0	0	0	0	0.01429	0	0.01613	0.01351	0.01389	0.01351	0	0	0.01471	0	0.04688	0.01282	0.02632	0
	290	0.32432	0.19149	0.10256	0.14474	0.2125	0.29032	0.40789	0.18421	0.01389	0.05128	0.04651	0.13889	0	0.29545	0.07143	0.01515	0	0	0.04167	0.02703	0.08537	0.06098	0.07353	0.11667	0	0.0641	0.14474	0.10976
	292	0	0	0	0	0.0125	0.06452	0.01316	0.01316	0	0.01282	0	0.04167	0	0.02273	0.01429	0.0303	0.03226	0.04054	0.09722	0.08108	0.06098	0.03659	0.16176	0.13333	0.14063	0.02564	0.11842	0.04878
	294	0	0	0	0	0	0.03226	0	0	0	0	0	0	0	0	0.01429	0	0	0.01351	0.01389	0	0	0	0	0	0	0	0	0
	296	0	0	0	0	0	0	0	0	0.01389	0	0	0	0	0	0.02857	0.04545	0	0.04054	0	0	0.0122	0.02439	0.01471	0.01667	0.01563	0	0	0
	298	0	0	0	0.02632	0	0	0	0	0	0	0	0	0	0	0.02857	0	0.01613	0	0.08333	0.01351	0.03659	0	0	0.03333	0	0.05128	0.03947	0.02439
	300	0.02703	0.03191	0.03846	0.02632	0.025	0.1129	0.05263	0.05263	0.02778	0.03846	0	0.02778	0.04412	0.125	0	0.01515	0	0	0	0	0	0.0122	0.01471	0	0.01563	0.01282	0	0
	302	0.12162	0.01064	0.05128	0.01316	0	0	0.05263	0.03947	0.01389	0	0.01163	0.04167	0.02941	0.04545	0	0.04545	0.01613	0.01351	0	0.01351	0.03659	0.0122	0.02941	0	0.0625	0.02564	0.01316	0.03659
	304	0.01351	0.02128	0.10256	0.06579	0	0.09677	0	0.01316	0.01389	0.23077	0.02326	0	0.02941	0.01136	0.08571	0.01515	0.06452	0.04054	0.01389	0.06757	0.03659	0.0122	0	0	0.0625	0.03846	0	0.0122
	306	0.08108	0.11702	0.07692	0.02632	0.175	0.08065	0.03947	0.05263	0.25	0.0641	0.0814	0.05556	0.01471	0.13636	0.04286	0.06061	0.03226	0.08108	0.06944	0.05405	0.0122	0.0122	0.01471	0.06667	0.01563	0.01282	0.03947	0.02439
	308	0.05405	0	0.0641	0.06579	0.05	0	0.03947	0.06579	0.04167	0.10256	0.15116	0.09722	0.22059	0.125	0.25714	0.07576	0.16129	0.2027	0.13889	0.13514	0.0122	0.02439	0.13235	0.28333	0.20313	0.08974	0.09211	0.15854
	310	0.09459	0.08511	0.14103	0.09211	0.2	0.08065	0.13158	0.13158	0.18056	0.05128	0.18605	0.23611	0.04412	0.13636	0.15714	0.09091	0.22581	0.25676	0.06944	0.27027	0.06098	0.07317	0.26471	0.11667	0.17188	0.16667	0.28947	0.32927
	312	0.01351	0.10638	0.03846	0.05263	0.0625	0.14516	0.15789	0.13158	0.06944	0.07692	0.03488	0.13889	0.13235	0.02273	0.25714	0.5303	0.32258	0.28378	0.38889	0.27027	0.62195	0.54878	0.17647	0.16667	0.14063	0.37179	0.15789	0.19512
	314	0.08108	0.07447	0	0.18421	0.0125	0.01613	0	0.03947	0.05556	0.02564	0.0814	0	0.02941	0	0	0	0.06452	0.01351	0.05556	0.01351	0.0122	0.02439	0	0	0	0	0	0.0122
	316	0.09459	0.14894	0	0.11842	0.1	0	0.01316	0.10526	0.11111	0.10256	0.23256	0	0.10294	0	0	0	0	0	0	0	0	0.02439	0	0	0.01563	0.0641	0.01316	0
	318	0.06757	0.07447	0.03846	0.01316	0.15	0.03226	0.01316	0.11842	0.02778	0.0641	0.03488	0.06944	0.14706	0.03409	0	0	0	0	0	0	0	0	0	0	0	0	0	0
	320	0	0	0	0	0	0	0	0	0.02778	0.10256	0.02326	0.01389	0.07353	0	0	0.01515	0	0	0	0	0	0.02439	0	0	0	0	0	0
	322	0	0	0.05128	0.02632	0	0.03226	0	0	0.06944	0.05128	0	0	0	0.02273	0	0	0	0	0	0.01351	0	0	0	0	0	0	0	0
	324	0	0.02128	0	0.02632	0	0	0	0	0	0	0.01163	0	0.04412	0	0.01429	0	0	0	0	0	0.0122	0.02439	0	0	0	0.01282	0	0.02439
	326	0	0.03191	0	0	0	0	0	0	0	0	0	0	0.02941	0	0	0.01515	0	0	0	0	0	0.03659	0.04412	0	0	0	0	0
	328	0	0.06383	0.03846	0.02632	0	0.01613	0.05263	0.05263	0.01389	0	0.01163	0	0	0	0.01429	0	0.01613	0	0	0	0	0.0122	0.01471	0.01667	0.01563	0	0.01316	0
	330	0	0.01064	0.01282	0.03947	0	0	0	0	0	0	0.06977	0	0.01471	0.02273	0	0	0.01613	0	0	0	0	0.02439	0.01471	0	0.01563	0	0	0
	332	0	0	0.03846	0.01316	0	0	0	0	0.01389	0.02564	0	0.02778	0.04412	0	0	0	0	0	0	0	0	0	0	0	0	0	0	0
	334	0	0.01064	0.0641	0	0	0	0	0	0.01389	0	0	0.05556	0	0	0	0	0	0	0	0	0	0	0	0	0	0	0	0
	336	0	0	0.05128	0	0	0	0	0	0	0	0	0.01389	0	0	0	0	0	0	0	0	0	0	0	0	0	0	0	0
	338	0	0	0.02564	0	0	0	0	0	0.01389	0	0	0	0	0	0	0	0	0	0	0	0	0	0	0	0	0	0	0
	340	0.01351	0	0	0	0	0	0	0	0.01389	0	0	0	0	0	0	0	0	0	0	0	0	0	0	0	0	0	0	0
	344	0	0	0.03846	0	0	0	0	0	0	0	0	0	0	0	0	0	0	0	0	0	0	0	0	0	0	0	0	0
	346	0.01351	0	0.02564	0	0	0	0	0	0	0	0	0.01389	0	0	0	0	0	0	0	0	0	0	0	0	0	0	0	0
	348	0	0	0	0	0	0	0	0	0.01389	0	0	0	0	0	0	0	0	0	0	0	0	0	0	0	0	0	0	0
	386	0	0	0	0	0	0	0	0	0	0	0	0	0	0	0	0	0	0	0	0.01351	0	0	0	0	0	0	0	0
	392	0	0	0	0	0	0	0	0	0	0	0	0	0	0	0	0	0	0	0	0	0	0	0.01471	0	0	0	0	0
	396	0	0	0	0	0	0	0	0	0	0	0	0	0	0	0	0	0	0	0	0	0	0	0	0	0.01563	0.01282	0	0
	398	0	0	0	0	0	0	0	0	0	0	0	0	0	0	0	0	0	0	0	0	0	0	0	0	0.01563	0	0	0
BF9	N	36	46	40	38	39	36	40	40	38	40	43	38	39	44	30	35	36	31	32	37	42	41	38	39	37	42	38	26
	182	0	0	0	0	0	0	0	0	0	0	0	0	0	0	0	0.01429	0.01389	0	0	0	0	0	0	0	0	0	0	0
	190	0	0	0	0	0	0	0	0	0	0	0	0	0	0	0	0	0	0	0	0	0	0	0	0	0	0	0.01316	0
	194	0	0	0	0	0	0.01389	0.0125	0.0125	0	0	0	0	0	0	0	0	0	0	0	0	0	0	0	0	0.01351	0	0	0
	196	0	0	0.025	0	0.02564	0	0.05	0	0	0.0375	0.02326	0.06579	0	0.09091	0	0	0	0	0	0	0.0119	0	0	0	0	0	0	0
	198	0	0	0.0125	0	0	0	0	0.0125	0	0.2875	0	0	0	0.04545	0	0.04286	0	0.01613	0	0.04054	0.05952	0.02439	0.07895	0	0.05405	0.02381	0	0.01923
	200	0	0.02174	0.15	0.11842	0.08974	0.01389	0.0125	0.0125	0	0	0	0.07895	0.0641	0.04545	0.05	0.01429	0.08333	0.01613	0.01563	0.04054	0.02381	0.0122	0.05263	0.03846	0.04054	0.05952	0.06579	0.05769
	202	0.01389	0.05435	0	0	0	0.04167	0	0.0375	0.06579	0.05	0.0814	0.10526	0.02564	0	0.03333	0.12857	0.02778	0.03226	0.01563	0.08108	0.05952	0.19512	0.09211	0.10256	0.12162	0.11905	0.07895	0.01923
	204	0.30556	0.06522	0.075	0.14474	0.10256	0.05556	0.0625	0	0.14474	0.05	0.01163	0.22368	0.05128	0.22727	0.08333	0.01429	0.02778	0.01613	0.125	0.06757	0.02381	0.08537	0.03947	0.01282	0.02703	0.04762	0.02632	0.07692
	206	0	0.04348	0.0625	0.06579	0.08974	0.01389	0.1125	0.025	0.11842	0.1	0.10465	0.05263	0.10256	0.06818	0.08333	0.08571	0.125	0.19355	0.03125	0.05405	0.03571	0.08537	0.09211	0.14103	0.04054	0.08333	0.03947	0
	208	0	0.17391	0	0.02632	0	0.29167	0.1	0.1125	0	0.1	0	0	0	0	0.13333	0.27143	0.08333	0.25806	0.28125	0.18919	0.15476	0.06098	0.11842	0.20513	0.22973	0.16667	0.23684	0.05769
	210	0.02778	0.22826	0	0.11842	0.11538	0.20833	0.125	0.1625	0	0.0375	0.13953	0.09211	0.08974	0.19318	0.05	0.05714	0.02778	0.1129	0.04688	0.10811	0.08333	0.04878	0.06579	0.02564	0.08108	0.09524	0.09211	0.05769
	212	0.125	0	0	0	0	0.06944	0.0125	0	0.02632	0.1125	0.09302	0	0	0.03409	0.3	0.08571	0.19444	0.1129	0.25	0.09459	0.04762	0.03659	0.18421	0.23077	0.08108	0.15476	0.05263	0.19231
	214	0	0	0	0	0	0.01389	0	0	0	0	0	0	0	0	0.03333	0.1	0.06944	0.04839	0	0.02703	0.07143	0.0122	0.06579	0.05128	0.10811	0.02381	0.06579	0.11538
	216	0	0.02174	0	0.14474	0.02564	0.05556	0	0.0375	0.01316	0.0125	0	0	0	0	0.08333	0.05714	0.125	0.09677	0.04688	0.05405	0.08333	0.15854	0.10526	0.07692	0.10811	0.02381	0.17105	0.13462
	218	0	0.02174	0	0	0	0	0	0	0	0	0	0	0	0	0.05	0.05714	0.01389	0.08065	0	0.06757	0.05952	0.06098	0.01316	0	0.01351	0.02381	0	0.09615
	220	0	0.03261	0.0125	0.09211	0.15385	0	0	0.0375	0.09211	0.0125	0.01163	0.03947	0	0	0	0.01429	0	0	0.04688	0.05405	0	0.0122	0	0.02564	0.01351	0.0119	0.02632	0.01923
	222	0	0	0	0	0	0.04167	0.0375	0.1375	0.03947	0.0625	0.09302	0	0	0.01136	0.01667	0	0.01389	0	0	0	0	0	0.03947	0	0	0.0119	0.01316	0
	224	0	0.01087	0	0	0	0	0.0125	0	0	0.0375	0.01163	0	0.01282	0.01136	0.05	0	0.01389	0	0	0.02703	0.05952	0	0	0.03846	0	0.02381	0	0
	226	0	0.01087	0.0375	0.03947	0.05128	0.125	0.0375	0.075	0.02632	0	0.02326	0.06579	0.10256	0.03409	0	0.01429	0.01389	0	0	0.01351	0	0.0122	0	0.01282	0.01351	0	0	0
	228	0	0.03261	0.0125	0	0	0	0.0875	0	0	0	0.01163	0	0.01282	0.02273	0.01667	0.02857	0.01389	0	0.10938	0.02703	0.02381	0	0.02632	0	0	0.02381	0.03947	0.03846
	230	0	0	0.025	0	0	0	0.0625	0.0375	0	0	0.02326	0	0.01282	0.02273	0	0	0.02778	0	0.01563	0.02703	0.0119	0	0	0	0	0	0	0.01923
	232	0	0	0	0	0	0.04167	0	0	0.03947	0.0125	0	0	0	0	0	0	0	0	0.01563	0	0	0	0	0	0.01351	0	0	0
	234	0.01389	0	0.1875	0	0	0	0.075	0	0.06579	0.0125	0	0	0.05128	0.09091	0	0	0	0	0	0.02703	0	0	0	0	0	0	0	0
	236	0.09722	0	0	0	0.08974	0	0	0	0.01316	0	0	0	0.0641	0	0	0	0.01389	0	0	0	0	0.0122	0	0	0	0	0	0
	238	0	0	0	0.07895	0.0641	0	0.025	0	0.13158	0	0	0	0.14103	0.01136	0	0	0	0	0	0	0.03571	0	0	0	0	0	0.01316	0.03846
	240	0	0	0.0125	0	0.01282	0	0.0625	0	0	0	0	0	0	0	0	0	0	0	0	0	0	0.08537	0	0	0	0	0.02632	0
	242	0	0.08696	0.075	0	0	0	0	0	0.01316	0	0	0.01316	0	0	0	0	0	0	0	0	0	0	0	0	0.01351	0	0	0
	244	0	0.01087	0.175	0.01316	0	0	0	0.025	0.01316	0	0.06977	0	0	0	0	0	0.01389	0	0	0	0	0	0	0	0	0.02381	0	0.01923
	246	0	0	0	0	0	0	0	0.025	0.02632	0	0	0	0	0	0	0	0.05556	0	0	0	0.04762	0.0122	0	0.03846	0	0.0119	0	0.01923
	248	0.09722	0	0	0.03947	0	0	0	0	0	0	0.06977	0	0.01282	0	0	0	0	0	0	0	0.03571	0.03659	0	0	0	0	0.01316	0
	250	0.01389	0	0	0	0	0	0.0125	0	0	0	0	0	0	0	0	0	0	0.01613	0	0	0.0119	0.0122	0	0	0	0.02381	0	0
	252	0	0	0	0.01316	0	0	0	0	0	0	0.01163	0	0.01282	0	0	0	0	0	0	0	0.0119	0	0	0	0	0.0119	0.01316	0
	254	0.08333	0.09783	0.0375	0.09211	0.08974	0.01389	0.025	0.0125	0.07895	0	0.05814	0.17105	0.08974	0.02273	0.01667	0	0	0	0	0	0	0	0	0	0	0	0	0
	256	0.22222	0.01087	0	0	0	0	0	0.025	0.02632	0	0.02326	0	0.03846	0	0	0	0	0	0	0	0	0	0	0	0	0.02381	0	0
	258	0	0.05435	0	0	0.03846	0	0.0125	0.1875	0.02632	0	0.06977	0.02632	0	0.04545	0	0	0	0	0	0	0	0	0.01316	0	0	0	0	0
	260	0	0	0	0	0	0	0.0125	0	0	0.0375	0.02326	0	0	0	0	0.01429	0.01389	0	0	0	0.0119	0.02439	0.01316	0	0.01351	0	0.01316	0
	262	0	0	0	0	0	0	0	0	0	0.0125	0	0	0	0.01136	0	0	0	0	0	0	0	0	0	0	0	0.0119	0	0
	264	0	0.02174	0.025	0	0.02564	0	0	0.0125	0	0	0	0.02632	0.11538	0.01136	0	0	0.02778	0	0	0	0.02381	0	0	0	0	0	0	0.01923
	266	0	0	0	0	0.02564	0	0	0.0125	0.03947	0.0125	0.04651	0.03947	0	0	0	0	0	0	0	0	0.0119	0.0122	0	0	0	0	0	0
	268	0	0	0.075	0	0	0	0.05	0	0	0	0	0	0	0	0	0	0	0	0	0	0	0	0	0	0.01351	0	0	0
	274	0	0	0	0	0	0	0	0	0	0.0125	0	0	0	0	0	0	0	0	0	0	0	0	0	0	0	0	0	0
	280	0	0	0	0.01316	0	0	0	0	0	0	0	0	0	0	0	0	0	0	0	0	0	0	0	0	0	0	0	0
CD6	N	30	44	38	28	33	31	31	36	33	26	42	28	33	40	36	24	36	24	39	36	40	42	37	37	37	39	36	42
	179	0	0	0	0	0	0	0	0	0	0	0	0	0	0	0	0	0	0.02083	0	0	0	0	0	0	0	0	0	0
	193	0	0	0	0	0	0	0	0	0	0	0	0	0	0.0125	0	0	0	0	0	0	0	0	0	0	0	0	0	0
	195	0	0	0	0	0	0	0	0	0	0	0	0	0	0.0125	0	0	0	0	0	0	0	0	0	0	0	0	0	0
	205	0	0	0	0	0	0	0	0	0.01515	0	0	0	0	0	0	0	0	0	0	0	0	0	0	0	0	0	0	0
	207	0	0	0	0	0	0	0	0	0.0303	0.01923	0	0	0.01515	0	0	0	0	0	0	0	0	0	0	0	0.01351	0	0	0
	209	0	0.01136	0	0	0	0	0	0.08333	0.04545	0.11538	0	0.01786	0.01515	0	0	0	0	0	0	0	0	0	0	0.01351	0	0.03846	0	0
	211	0	0	0	0	0	0	0	0.09722	0.13636	0.05769	0	0.03571	0	0	0	0	0.04167	0.04167	0	0.01389	0	0	0	0	0	0.01282	0.01389	0
	213	0	0	0	0	0	0	0	0	0	0	0	0	0	0	0	0	0	0	0	0	0.0625	0	0	0	0	0.01282	0	0
	219	0	0	0	0	0	0	0	0	0	0	0	0.03571	0	0	0	0	0	0	0	0	0	0	0	0	0	0	0	0
	221	0	0	0	0.03571	0	0	0.04839	0	0	0	0	0	0	0	0	0	0	0	0	0	0	0	0	0	0	0	0	0
	223	0.4	0.02273	0.07895	0.03571	0	0.06452	0.33871	0	0	0	0.0119	0.03571	0	0.05	0	0	0.01389	0	0	0	0	0	0	0	0	0	0	0
	225	0	0.01136	0.06579	0.19643	0.06061	0.03226	0	0.08333	0	0.13462	0	0	0	0.2875	0	0	0	0	0	0	0	0	0	0	0	0.01282	0	0
	227	0	0.05682	0.02632	0	0.06061	0.01613	0	0.01389	0	0.07692	0.04762	0.03571	0	0.05	0	0	0	0	0	0	0	0	0	0	0	0.05128	0	0
	229	0	0	0	0	0	0	0	0	0	0	0	0	0	0	0.02778	0	0	0	0	0	0	0	0	0.05405	0	0	0	0
	231	0	0.01136	0.02632	0	0	0	0.01613	0	0	0	0	0	0	0	0	0.02083	0	0	0	0	0.0375	0	0	0.02703	0	0	0	0.0119
	232	0	0	0	0	0	0	0	0	0	0	0	0	0	0	0	0	0	0	0	0	0	0	0	0.01351	0	0	0	0
	233	0	0	0	0	0	0	0	0	0	0	0	0.05357	0	0	0	0	0	0	0	0	0	0	0.01351	0	0	0	0.01389	0.0119
	237	0	0	0	0	0	0	0.01613	0	0	0	0	0	0	0	0	0	0	0	0	0	0	0	0	0	0	0	0	0
	241	0	0.01136	0	0	0	0	0	0	0	0	0	0	0	0	0	0	0	0	0	0	0	0	0	0	0.01351	0	0	0
	243	0	0	0	0	0	0	0	0	0	0	0	0	0	0	0	0.02083	0	0.02083	0.02564	0	0	0.08333	0.02703	0.01351	0.01351	0	0.06944	0
	245	0	0	0	0	0	0	0	0	0.06061	0	0	0	0	0	0.01389	0	0.02778	0	0.02564	0.05556	0	0	0.01351	0.01351	0	0	0.05556	0
	247	0	0	0	0	0	0	0	0	0	0	0	0	0	0	0	0.0625	0.05556	0.04167	0.05128	0.01389	0.025	0.03571	0.06757	0.02703	0	0	0.01389	0
	249	0	0	0	0	0	0	0	0	0	0	0	0	0	0	0.01389	0	0.06944	0.02083	0.01282	0.01389	0.025	0	0	0.01351	0.02703	0.05128	0.02778	0.0119
	251	0	0	0	0	0	0	0	0	0.01515	0	0.0119	0.01786	0	0	0.02778	0	0	0	0.01282	0.01389	0.025	0.0119	0	0	0	0.01282	0.01389	0.03571
	253	0	0	0	0.03571	0	0	0	0	0	0	0	0.05357	0	0.025	0	0	0	0	0.02564	0	0	0	0.01351	0.01351	0.02703	0	0	0
	255	0	0.02273	0	0	0	0	0	0	0	0	0	0	0.01515	0	0.02778	0	0.01389	0	0.01282	0.02778	0	0	0.01351	0.02703	0	0	0	0.02381
	257	0	0	0	0	0	0	0	0	0.01515	0.01923	0.03571	0	0	0.0125	0.02778	0	0	0	0.01282	0	0	0	0.01351	0	0.05405	0	0.02778	0
	259	0	0.02273	0	0	0	0	0	0.01389	0.01515	0.07692	0.0119	0	0.06061	0	0	0.02083	0.01389	0	0.02564	0	0	0	0.01351	0	0.04054	0.02564	0.02778	0
	261	0	0	0	0	0	0.25806	0.01613	0.05556	0.09091	0.05769	0	0.01786	0.39394	0.0125	0.01389	0.02083	0	0	0.01282	0	0.0125	0	0.04054	0.02703	0.04054	0	0.05556	0.02381
	263	0	0	0	0.01786	0	0	0	0	0	0.11538	0.02381	0	0	0	0.01389	0.02083	0.05556	0.02083	0.01282	0.02778	0	0.0119	0.01351	0	0.01351	0.01282	0	0.0119
	265	0	0	0	0	0.06061	0.17742	0	0.15278	0.0303	0	0.03571	0	0	0.0375	0.06944	0.02083	0.02778	0.02083	0	0.01389	0.025	0	0.04054	0.05405	0.05405	0.08974	0.04167	0.04762
	267	0	0	0	0	0	0	0	0	0	0.01923	0	0	0	0	0.01389	0.08333	0.04167	0	0.0641	0.05556	0.0375	0.05952	0.05405	0.01351	0.01351	0.01282	0.01389	0.11905
	269	0	0	0	0	0	0	0	0.01389	0	0	0	0.01786	0	0.025	0.16667	0	0.04167	0.10417	0.01282	0.09722	0.0625	0.15476	0.01351	0.04054	0.01351	0.05128	0.01389	0.05952
	271	0.01667	0	0	0	0	0	0	0	0.0303	0	0	0.01786	0	0	0.02778	0.10417	0.01389	0.04167	0.08974	0.04167	0	0.05952	0.06757	0.01351	0.02703	0.05128	0.01389	0.03571
	273	0	0	0	0	0	0	0	0	0	0	0	0	0	0	0.05556	0.04167	0.06944	0.02083	0.07692	0.01389	0.0875	0.05952	0.12162	0.05405	0.04054	0.07692	0.04167	0.03571
	275	0	0	0	0	0	0.08065	0.20968	0	0	0	0.25	0	0.01515	0	0.08333	0.02083	0.05556	0.08333	0.0641	0.01389	0.0375	0.09524	0.10811	0.08108	0.05405	0.07692	0.02778	0.05952
	277	0	0.02273	0.10526	0.03571	0	0.01613	0	0	0	0.01923	0	0.03571	0.22727	0.025	0	0	0.02778	0.10417	0.03846	0.05556	0.075	0.0119	0.06757	0.05405	0.02703	0.05128	0.04167	0.02381
	279	0.03333	0.06818	0.14474	0.03571	0	0.08065	0.1129	0.06944	0.01515	0.07692	0.03571	0.03571	0.12121	0.0625	0.02778	0	0.04167	0.02083	0.05128	0.02778	0.075	0.03571	0.04054	0.05405	0.05405	0.0641	0.08333	0.03571
	281	0.01667	0.04545	0	0	0	0	0	0.13889	0.04545	0	0.07143	0	0.0303	0.0625	0.04167	0.04167	0.04167	0.0625	0	0.06944	0.025	0.0119	0.01351	0.02703	0.06757	0.01282	0.04167	0.04762
	283	0	0	0	0	0.06061	0.03226	0	0.15278	0.06061	0	0.05952	0.03571	0	0	0.05556	0.04167	0.05556	0	0	0.04167	0.025	0	0.02703	0.04054	0.04054	0.01282	0.04167	0.04762
	285	0	0	0	0.03571	0.16667	0	0	0.05556	0.12121	0.03846	0.0119	0.03571	0.01515	0.1	0.04167	0.125	0.02778	0	0.02564	0.05556	0.0375	0.0119	0	0.02703	0.05405	0.08974	0.02778	0.02381
	287	0.23333	0	0.02632	0.05357	0.13636	0.09677	0	0.02778	0.0303	0	0.0119	0.19643	0	0.0875	0.04167	0.0625	0.02778	0.0625	0	0.04167	0.0375	0.0119	0.02703	0.04054	0.01351	0.01282	0.08333	0.04762
	289	0.25	0.01136	0.03947	0.21429	0.13636	0.14516	0.1129	0.01389	0	0	0.0119	0.125	0.06061	0	0	0.04167	0	0.08333	0.01282	0.02778	0.025	0.03571	0.01351	0	0.01351	0	0.04167	0.08333
	291	0.03333	0	0	0.19643	0.06061	0	0.03226	0	0.04545	0	0.02381	0.01786	0	0.0125	0.02778	0.02083	0	0.04167	0.08974	0.04167	0.05	0.09524	0.02703	0.05405	0	0.02564	0	0.0119
	293	0.01667	0.01136	0	0.01786	0.04545	0	0.08065	0	0	0.05769	0.0119	0	0	0.0625	0.01389	0	0.05556	0.02083	0.0641	0.02778	0.025	0.02381	0	0.01351	0.01351	0	0	0.03571
	295	0	0.02273	0	0.05357	0.06061	0	0	0.01389	0.01515	0	0	0	0	0	0.01389	0.02083	0.02778	0.04167	0	0.05556	0.0125	0.02381	0	0.01351	0	0	0.02778	0
	297	0	0.03409	0.13158	0	0.01515	0	0	0	0	0	0.15476	0	0	0.025	0	0	0.02778	0	0	0.01389	0.025	0	0	0.05405	0.02703	0.01282	0.01389	0
	299	0	0	0.14474	0	0	0	0	0	0	0	0	0.01786	0	0	0.05556	0	0.01389	0.02083	0.03846	0	0	0	0	0	0	0	0	0
	301	0	0.02273	0.05263	0.01786	0	0	0	0	0	0	0	0.01786	0	0.025	0.01389	0.02083	0	0	0	0	0	0	0.02703	0	0.01351	0	0	0.0119
	303	0	0.06818	0	0.01786	0	0	0	0	0.01515	0.01923	0.02381	0	0	0	0	0.02083	0	0	0	0	0.0125	0	0	0	0	0	0.01389	0.0119
	305	0	0.05682	0	0	0	0	0	0	0	0	0	0	0	0	0	0	0.01389	0	0	0.02778	0	0	0	0	0	0	0	0.0119
	307	0	0.01136	0	0	0.04545	0	0	0	0.15152	0.01923	0.10714	0	0	0	0	0	0	0	0	0	0.025	0	0	0	0	0	0	0.0119
	309	0	0.01136	0	0	0.06061	0	0	0	0.01515	0	0	0	0	0	0	0	0	0	0	0	0.0125	0	0	0	0	0	0	0
	311	0	0	0	0	0	0	0	0	0	0	0.0119	0	0.01515	0	0	0.02083	0.01389	0	0	0	0	0.02381	0	0	0	0	0	0
	313	0	0	0	0	0	0	0	0	0	0.03846	0	0.03571	0	0	0	0	0.01389	0.02083	0	0	0	0.0119	0	0	0	0	0.01389	0.0119
	315	0	0	0	0	0	0	0	0	0	0.03846	0	0	0	0	0	0	0	0	0	0	0	0	0	0	0	0	0.01389	0
	317	0	0	0	0	0	0	0	0.01389	0	0	0	0	0.01515	0	0	0	0	0	0.01282	0.01389	0.0125	0	0	0	0.04054	0	0.01389	0
	319	0	0	0	0	0	0	0	0	0	0	0	0	0	0	0	0	0	0	0	0	0.0125	0	0	0.02703	0.01351	0	0	0
	321	0	0	0	0	0	0	0	0	0	0	0	0	0	0	0	0	0	0	0	0.01389	0	0	0	0	0	0	0	0
	323	0	0	0	0	0	0	0	0	0	0	0	0	0	0	0	0	0	0	0	0.01389	0	0	0	0	0.01351	0	0	0
	325	0	0.19318	0.06579	0	0	0	0.01613	0	0	0	0	0	0	0	0	0	0	0	0	0	0	0.0119	0	0.02703	0	0.01282	0	0
	333	0	0	0	0	0	0	0	0	0	0	0	0	0	0	0	0	0.01389	0	0	0	0	0	0.01351	0	0	0	0.01389	0
	335	0	0	0	0	0	0	0	0	0	0	0.0119	0	0	0	0	0	0	0	0	0	0	0	0	0	0	0	0	0
	337	0	0	0	0	0	0	0	0	0	0	0.0119	0	0	0	0	0.04167	0	0	0	0	0	0	0	0	0	0	0	0
	339	0	0	0	0	0	0	0	0	0	0	0	0	0	0	0	0.04167	0	0.02083	0	0	0	0	0.02703	0	0	0	0	0
	341	0	0	0	0	0	0	0	0	0	0	0	0	0	0	0.01389	0.02083	0	0	0	0	0	0	0	0	0	0	0	0
	345	0	0	0	0	0	0	0	0	0	0	0	0	0	0	0	0	0	0	0	0	0	0	0	0	0.04054	0	0	0
	347	0	0	0	0	0	0	0	0	0	0	0	0	0	0	0	0	0.02778	0	0	0	0	0	0	0	0	0	0	0
	349	0	0	0	0	0	0	0	0	0	0	0	0	0	0	0	0	0.01389	0	0.01282	0	0.0125	0	0	0	0	0	0	0.0119
	351	0	0	0	0	0	0	0	0	0	0	0	0	0	0	0	0	0	0	0	0	0	0	0	0.01351	0	0.01282	0	0.02381
	353	0	0	0	0	0	0	0	0	0	0	0	0	0	0	0	0	0	0	0.03846	0	0	0	0.01351	0.01351	0.01351	0.02564	0.01389	0
	355	0	0	0	0	0	0	0	0	0	0	0	0	0	0	0	0.02083	0.01389	0.02083	0.02564	0.02778	0.0125	0	0.02703	0	0	0	0	0.0119
	357	0	0	0	0	0	0	0	0	0	0	0	0	0	0	0	0	0	0.02083	0.02564	0.02778	0	0.0119	0	0	0	0.02564	0.01389	0
	359	0	0	0	0	0	0	0	0	0	0	0	0	0	0	0	0	0	0	0	0	0	0.04762	0	0	0	0.01282	0.01389	0.0119
	361	0	0	0	0	0	0	0	0	0	0	0	0	0	0	0.04167	0.02083	0	0	0	0	0	0	0	0	0.05405	0.02564	0.01389	0.03571
	363	0	0	0	0	0	0	0	0	0	0	0	0	0	0	0.01389	0	0	0	0	0.01389	0	0.03571	0	0	0	0	0	0
	365	0	0	0	0	0	0	0	0	0	0	0	0	0	0	0	0	0	0	0	0	0.025	0.02381	0.01351	0.01351	0	0	0	0
	367	0	0	0	0	0	0	0	0	0	0	0.0119	0	0	0	0	0	0	0	0.01282	0	0	0	0	0	0	0	0	0
	369	0	0	0	0	0	0	0	0	0	0	0	0	0	0	0	0	0	0	0.01282	0	0	0	0	0	0.05405	0	0	0
	371	0	0	0	0	0	0	0	0	0	0	0	0	0	0	0.01389	0	0	0	0	0	0	0	0.02703	0	0	0	0	0
	375	0	0.25	0.09211	0	0.0303	0	0	0	0	0	0	0	0	0	0	0	0	0	0	0	0	0	0	0.02703	0	0	0	0
	377	0	0	0	0	0	0	0	0	0	0	0	0	0	0	0	0	0	0.02083	0	0	0.025	0	0	0	0	0	0	0
	389	0	0	0	0	0	0	0	0	0	0	0	0	0	0	0	0	0	0	0	0	0	0	0	0	0	0.01282	0	0
	395	0	0	0	0	0	0	0	0	0	0	0	0.10714	0	0	0	0	0	0	0	0	0	0	0	0	0	0	0	0
	399	0	0	0	0	0	0	0	0	0	0	0	0	0	0.0125	0	0	0	0	0	0	0	0	0	0	0	0	0	0
