# Supplementary material for: Wide prevalence of hybridization in two sympatric grasshopper species may be shaped by their relative abundances
Source: BMC Evol Biol. 2015 Sep 16;15:191. doi: 10.1186/s12862-015-0460-8 (PMC4573947; doi:10.1186/s12862-015-0460-8)
Supplement: Additional file 5: — Linkage disequilibrium based on 900 permutation and a nominal level of 1/100 between each locus for each population of both species. (XLSX 18 kb) [file 12862_2015_460_MOESM5_ESM.xlsx]

## Sheet: Linkage disequil_montanus
P-value for genotypic disequilibrium
based on 900 permutations.
Adjusted P-value for 1% nominal level is : 0.000222
		Abtei	Allenbach	Damflos	Farschweiler	Gonzerath	Hochscheid	Hundheim	Muhl	Ochsenbruch	Prosterath	R1	R2	Siesbach	Züsch
		All	All	All	All	All	All	All	All	All	All	All	All	All	All
BF1 X BH5		0.61778	0.60667	0.12222	0.97222	0.32111	0.49333	0.28889	0.73889	0.32889	0.31222	0.12111	0.14333	0.42222	0.48889
BF1 X CM37		1	0.45111	0.31444	0.93	0.06444	0.97	1	0.20667	0.71889	0.30889	0.04667	0.72556	0.15778	0.72889
BF1 X BD5		1	1	1	1	1	1	0.56	1	1	0.23444	1	0.89444	0.01222	0.19778
BF1 X CM5		1	1	0.49111	0.10778	0.81444	0.87889	0.72	1	1	0.79222	0.69111	0.00889	0.75	0.15222
BF1 X CM19		0.01778	1	1	0.70333	0.23222	0.77222	0.68444	0.41333	0.78778	0.05333	0.71667	0.38222	0.34778	0.48444
BF1 X CM33		0.84778	0.3	0.43889	0.94667	0.23556	0.05333	0.12556	0.49111	0.27111	0.02444	0.94111	0.07111	0.30111	0.84444
BF1 X BD7		0.26444	1	0.44556	1	0.01778	0.95111	0.39778	0.37556	1	0.54333	0.51889	0.12556	0.36889	1
BF1 X BF9		0.07333	1	1	0.28667	1	0.19444	1	1	1	0.01	0.05444	1	0.81667	1
BF1 X CD6		0.49889	0.40444	1	0.00333	0.03667	0.19556	0.76333	1	0.62778	1	0.58222	0.65889	0.08444	0.29222
BH5 X CM37		0.61	0.45111	0.93667	0.17	0.02889	0.00778	0.50667	0.52	0.16556	0.78778	0.39556	0.26111	0.05111	0.64889
BH5 X BD5		0.03111	0.99222	0.16	0.22333	0.64778	0.91444	0.39222	0.64	0.94444	0.66556	0.74333	0.90667	0.24667	0.12667
BH5 X CM5		0.41778	0.24333	0.05667	0.97556	0.26667	0.44222	0.11111	0.79444	0.64222	0.61333	0.98667	0.71333	0.96556	0.51111
BH5 X CM19		0.00333	0.04889	0.75778	0.47889	0.38222	0.39556	0.01667	0.69444	0.98111	0.34	0.11556	0.11333	0.27222	0.54222
BH5 X CM33		0.30889	0.03778	0.01556	0.16556	0.90778	0.40333	0.17111	0.83222	0.32111	0.19444	0.39444	0.53111	0.04111	0.55333
BH5 X BD7		0.99111	0.07	0.06111	0.22556	0.21889	0.33222	0.99333	0.70333	0.97556	0.12111	0.82	0.66333	0.14333	0.89111
BH5 X BF9		0.84	0.41222	1	0.46333	0.95333	0.60444	0.03556	0.17111	1	0.13444	0.82	0.62	0.22556	0.95444
BH5 X CD6		0.43111	0.21667	0.34111	0.79	0.03778	0.20222	0.99333	0.24556	0.08667	0.29444	0.74	0.80556	0.53444	0.66
CM37 X BD5		0.39778	0.99667	0.99444	0.19111	0.20778	0.21	0.24667	1	0.42556	0.25889	1	0.69667	0.50444	0.32333
CM37 X CM5		0.97778	0.16222	0.10444	0.27333	0.08	0.92556	0.39222	0.67222	0.77444	0.89111	0.99556	0.41444	0.83778	0.57556
CM37 X CM19		0.25778	0.12889	0.07556	0.00111	0.07889	0.11333	0.00222	0.69333	0.05222	0.19	0.27222	0.57444	0.09667	0.28444
CM37 X CM33		0.48222	0.42222	0.60556	0.62667	0.63556	0.54667	0.25556	0.24444	0.47111	0.68444	0.8	0.58111	0.00333	0.47
CM37 X BD7		0.85111	0.92	0.39556	0.97	0.44222	0.02	0.75111	0.15333	0.46111	0.25	0.53778	0.79889	0.97889	0.69333
CM37 X BF9		1	0.71111	0.37889	0.60222	1	0.07556	1	0.86222	1	0.65778	0.64889	1	0.86	1
CM37 X CD6		0.19667	0.67778	0.64333	0.09	0.00111	0.87111	0.14444	0.46	0.83889	0.59556	0.03556	0.18667	0.09222	0.45222
BD5 X CM5		0.93	0.58222	0.91556	0.48222	0.75333	0.03556	0.91222	0.28667	0.22	1	0.28667	0.12	0.56	0.72111
BD5 X CM19		0.03889	0.96	1	0.59667	0.85667	0.55667	0.08	0.37	0.75444	1	0.29	0.47889	0.03333	0.49889
BD5 X CM33		0.59778	0.85333	0.68889	0.14	0.07333	0.80556	0.55778	0.99111	0.27111	0.03333	0.21222	0.18556	0.03556	0.15889
BD5 X BD7		0.06889	0.80556	1	1	0.26222	0.54778	0.32889	0.65667	0.16889	0.20778	0.45667	0.22444	0.76778	0.55778
BD5 X BF9		0.94	0.39889	0.17111	0.20667	0.36444	0.03778	0.02111	1	1	0.16667	1	1	1	0.08
BD5 X CD6		0.44222	0.50222	1	1	0.54667	0.48333	0.66778	0.45778	0.98778	0.07	0.50889	0.28111	0.25	0.88
CM5 X CM19		0.58222	0.85111	0.71	0.38778	0.53556	0.91889	0.50778	0.54889	0.85	0.57778	0.99	0.16222	0.02778	0.41667
CM5 X CM33		0.85111	0.27889	0.77111	0.05	0.58	0.40556	0.75111	0.20889	0.08222	0.21222	0.58667	0.85	0.20778	0.75444
CM5 X BD7		0.19	0.12889	0.53556	0.89111	0.96222	0.64889	0.29111	0.36778	0.64444	1	0.94556	0.28556	0.29444	1
CM5 X BF9		0.25889	0.18111	1	0.66222	0.29556	0.44	0.53111	1	1	0.68556	0.58	1	0.28778	0.37778
CM5 X CD6		0.14222	0.24444	0.46333	0.06333	0.26667	0.28222	0.94111	0.80667	0.82222	1	0.08444	0.81333	0.04	0.12778
CM19 X CM33		0.52889	0.73778	0.32222	0.99444	0.97111	0.32444	0.10556	0.96889	0.11222	0.64556	0.49222	0.27	0.07333	0.20111
CM19 X BD7		0.21333	0.91222	0.92556	0.84556	0.97556	0.01	0.73	0.79444	0.57778	0.91889	0.71667	0.87444	0.08778	0.78889
CM19 X BF9		0.59333	0.53333	1	0.27111	1	0.04667	0.10889	1	1	0.08444	0.86333	1	0.72778	0.01778
CM19 X CD6		0.73778	0.12556	1	0.85111	0.17778	0.64556	0.08222	0.22	0.14889	1	0.41222	0.46889	0.25222	0.78333
CM33 X BD7		0.90667	0.80222	0.16222	0.02333	0.08	0.18111	0.19222	0.09111	0.50333	0.06	0.26667	0.03111	0.19222	0.17111
CM33 X BF9		0.14556	0.10111	0.47556	0.49333	0.29111	0.28111	0.09778	0.59222	0.52333	0.40556	0.23667	0.63778	0.75	0.03333
CM33 X CD6		0.52667	0.23222	0.76111	0.16111	0.69889	0.18556	0.05778	0.82778	0.58667	0.78222	0.83222	0.16444	0.35222	0.10778
BD7 X BF9		0.65778	0.33778	1	1	0.00222	0.27778	1	0.60556	1	0.08222	1	1	1	0.21
BD7 X CD6		0.26778	0.24111	1	1	0.44889	0.11889	0.38111	0.49444	0.39889	1	1	0.53222	0.55333	0.55333
BF9 X CD6		0.80444	1	1	1	1	0.90556	1	0.4	0.48444	1	0.69889	1	0.51778	1

## Sheet: Linkage disequil_parallelus
P-value for genotypic disequilibrium
based on 900 permutations.
Adjusted P-value for 5% nominal level is : 0.001111
		Allenbach	Börfink	Damflos	Farschweiler	Gonzerath	Hochscheid	Hundheim	Hunolstein	Muhl	Prosterath	R1	R2	Siesbach	Züsch
		All	All	All	All	All	All	All	All	All	All	All	All	All	All
BF1 X BH5		0.94333	0.28333	0.34333	0.39667	0.47778	0.38111	0.98444	0.25333	0.17667	0.91778	0.96	0.96333	0.32889	0.16778
BF1 X CM37		1	1	1	1	0.00778	0.18	1	0.28111	1	0.25778	1	0.22	1	1
BF1 X BD5		1	0.03889	1	0.18444	1	1	1	1	1	1	0.04778	1	1	1
BF1 X CM5		1	0.60333	1	0.07889	0.73222	0.22889	0.87333	1	0.36111	0.49556	0.12444	0.24222	0.17222	1
BF1 X CM19		1	0.62222	1	0.16667	0.18222	1	0.37667	0.33889	0.44778	0.78889	0.58	0.24222	0.19222	1
BF1 X CM33		1	0.46333	0.38444	1	0.29889	0.03889	1	1	0.79	0.13778	0.51333	0.00444	0.51111	0.27667
BF1 X BD7		1	0.43778	1	1	0.54556	1	1	0.52444	1	0.21	0.45	0.64778	0.51222	0.20222
BF1 X BF9		1	1	1	0.25222	0.46778	0.09667	1	1	1	1	0.07667	0.09444	0.32444	1
BF1 X CD6		1	1	1	1	1	1	1	1	0.02444	1	1	0.00222	1	1
BH5 X CM37		0.68333	0.08333	0.23889	0.58333	0.53778	0.87667	0.36444	0.88778	0.77	0.83111	0.10222	0.00889	0.03111	0.58778
BH5 X BD5		1	0.91222	0.47	0.46444	0.70444	0.95778	0.42333	1	0.90889	0.50778	0.12667	0.26111	1	1
BH5 X CM5		0.26556	0.51444	0.13778	0.53111	0.12111	0.09889	0.17778	0.45222	0.81333	0.75778	0.18222	0.29444	0.63333	0.46333
BH5 X CM19		0.01	0.37444	0.71556	0.55222	0.67667	0.57556	0.11667	0.92667	0.91222	0.74778	0.62556	0.75	0.11222	0.44778
BH5 X CM33		0.04	0.03111	0.92889	0.76889	0.45889	0.65667	0.06333	0.58111	0.01889	0.02111	0.49556	0.74444	0.27556	0.19
BH5 X BD7		0.72111	0.91778	0.58	0.61556	0.62889	0.23444	0.47	0.50111	0.90667	0.23444	0.23667	0.57778	0.61222	0.65222
BH5 X BF9		0.95222	0.05556	0.70111	0.52	0.48889	0.81	1	0.03778	0.16556	0.22222	0.55889	0.42	0.83333	0.91111
BH5 X CD6		1	1	0.98889	0.65333	0.94556	0.75444	0.27778	0.32333	0.55667	0.65444	1	0.53222	1	1
CM37 X BD5		0.14556	1	1	0.45444	1	1	1	1	1	1	1	1	1	1
CM37 X CM5		0.08	0.61222	0.70222	0.16778	0.34889	0.87333	0.70556	0.03222	0.93111	0.96444	0.82111	1	0.45333	0.64
CM37 X CM19		1	0.87333	0.88111	0.34111	0.85333	1	0.72667	0.77778	1	0.58667	0.72778	0.04667	0.60222	0.74444
CM37 X CM33		0.99111	0.53333	0.70778	0.94111	0.98333	0.55667	0.58222	0.37667	0.78333	0.19778	0.96556	0.60556	0.60556	0.60111
CM37 X BD7		0.14222	0.71778	0.70444	0.19444	0.80111	0.85778	0.14	0.65111	1	0.18667	1	0.40778	0.33	0.64333
CM37 X BF9		0.74333	0.56222	0.69778	1	0.29778	1	1	1	0.61333	1	1	0.21556	1	1
CM37 X CD6		1	1	0.20444	1	0.11444	1	1	1	1	1	1	0.23556	1	1
BD5 X CM5		1	1	0.45	0.77444	0.61	0.29444	0.06222	1	0.86778	0.19111	1	1	0.03444	1
BD5 X CM19		1	1	0.79889	0.10556	0.39111	1	0.52222	0.34556	1	0.15	0.29	0.17556	1	1
BD5 X CM33		1	1	0.53	1	0.80111	0.80222	0.05	1	0.60111	1	1	0.05556	0.66333	0.31222
BD5 X BD7		1	1	0.27333	0.47333	1	0.62111	1	1	0.46444	1	0.43778	0.42778	1	1
BD5 X BF9		1	1	1	0.18556	1	1	1	1	1	1	1	0.15	1	1
BD5 X CD6		1	1	1	1	1	1	1	1	1	1	1	0.13556	1	1
CM5 X CM19		0.37556	0.36	0.82222	0.22	0.02	0.53	0.24	0.69667	0.74667	0.56556	0.03333	0.22333	0.57444	0.69
CM5 X CM33		0.91222	0.06222	0.59444	0.10111	0.12111	0.68667	0.51556	0.76222	0.44222	0.67222	0.10333	0.17889	0.81111	0.72333
CM5 X BD7		0.88778	0.66556	0.85667	0.83222	0.01	0.53111	0.34556	0.25333	0.47889	0.30889	0.17444	0.46333	0.41667	0.06556
CM5 X BF9		0.12556	0.69111	0.51889	0.53667	0.07889	0.10444	1	1	0.62444	1	1	0.27333	0.54889	0.52111
CM5 X CD6		1	1	0.47889	1	1	1	1	1	0.42111	1	1	0.21222	1	1
CM19 X CM33		0.14889	0.70111	0.23	0.62333	0.27556	1	0.93667	0.25444	0.71222	0.94333	0.94	0.33556	0.98667	0.28333
CM19 X BD7		0.73778	0.49	0.16778	0.80111	0.30556	1	0.83111	0.09333	0.46667	0.12222	0.16889	0.45444	0.60333	0.9
CM19 X BF9		1	0.69444	0.21667	0.75889	0.85333	1	0.06667	0.26556	0.26556	1	0.12	0.12556	1	0.10444
CM19 X CD6		1	1	1	1	1	1	1	0.56667	0.17556	1	1	0.32222	1	1
CM33 X BD7		0.62667	0.87222	0.81556	0.99556	0.42778	0.79556	0.54444	0.35333	0.97667	0.64333	0.11333	0.26556	0.97333	0.54556
CM33 X BF9		0.84889	0.90889	0.12111	0.76667	0.21667	0.05222	0.72667	1	0.39667	0.14667	1	0.05111	0.24889	0.19667
CM33 X CD6		1	1	1	1	1	0.16333	1	0.52889	1	1	0.19333	0.04111	0.49333	1
BD7 X BF9		1	0.16111	0.52	0.57	1	0.06111	1	1	0.88889	1	0.70222	0.30333	0.33111	0.17667
BD7 X CD6		1	1	1	1	1	1	1	0.36111	1	1	1	0.65222	1	1
BF9 X CD6		1	1	0.10111	1	1	1	1	1	1	1	1	0.00222	1	1
