# Supplementary material for: Wide prevalence of hybridization in two sympatric grasshopper species may be shaped by their relative abundances
Source: BMC Evol Biol. 2015 Sep 16;15:191. doi: 10.1186/s12862-015-0460-8 (PMC4573947; doi:10.1186/s12862-015-0460-8)
Supplement: Additional file 6: — Deviations from Hardy-Weinberg-Equilibrium and inbreeding coefficient for both species and each population and locus. (XLSX 50 kb) [file 12862_2015_460_MOESM6_ESM.xlsx]

## Sheet: HWE
Summary of Chi-Square Tests for Hardy-Weinberg Equilibrium
Ch. montanus without hybrids								Ch. montanus including hybrids								Ch. parallelus without hybrids								Ch. parallelus including hybrids
Pop	Locus	DF	ChiSq	Prob	Signif	FIS		Pop	Locus	DF	ChiSq	Prob	Signif	FIS		Pop	Locus	DF	ChiSq	Prob	Signif	FIS		Pop	Locus	DF	ChiSq	Prob	Signif	FIS
m-Siesbach	BF1	55	169.149	1.52155e-13	***	0.345489		m-Siesbach	BF1	105	225.351	8.8493e-11	***	0.327731		Siesbach	BF1	253	316.728	0.00397652	**	0.0894569		Siesbach	BF1	325	396.675	0.00398387	**	0.104715
m-Siesbach	BH5	Monomorphic				#N/A		m-Siesbach	BH5	1	0.00609668	0.937763	ns	-0.0120482		Siesbach	BH5	15	7.71169	0.93482	ns	0.00892857		Siesbach	BH5	21	8.63852	0.991784	ns	0.0232558
m-Siesbach	CM37	10	42.562	5.95447e-06	***	0.10981		m-Siesbach	CM37	21	53.715	0.000108555	***	0.158706		Siesbach	CM37	91	204.221	1.12369e-10	***	0.526735		Siesbach	CM37	105	233.379	9.43728e-12	***	0.511975
m-Siesbach	BD5	21	42.104	0.00408292	**	0.0698324		m-Siesbach	BD5	91	322.304	1.32923e-27	***	0.139638		Siesbach	BD5	231	383.352	1.15385e-09	***	0.476119		Siesbach	BD5	325	510.343	2.12241e-10	***	0.465553
m-Siesbach	CM5	21	48.0374	0.000679627	***	0.0831099		m-Siesbach	CM5	21	56.3135	4.53844e-05	***	0.155476		Siesbach	CM5	45	139.505	1.32617e-11	***	0.493844		Siesbach	CM5	66	233.988	1.22495e-20	***	0.52204
m-Siesbach	CM19	15	15.7295	0.400256	ns	0.0874159		m-Siesbach	CM19	45	134.765	6.84754e-11	***	0.123682		Siesbach	CM19	66	87.5377	0.0392819	*	0.0858726		Siesbach	CM19	78	115.715	0.00359563	**	0.101235
m-Siesbach	CM33	1	2.48928	0.114624	ns	0.255944		m-Siesbach	CM33	15	174.888	2.54558e-29	***	0.565343		Siesbach	CM33	28	112.704	4.03004e-12	***	0.493333		Siesbach	CM33	45	221.749	3.36526e-25	***	0.58033
m-Siesbach	BD7	55	105.727	4.71878e-05	***	-0.10837		m-Siesbach	BD7	66	120.905	4.39811e-05	***	-0.00867245		Siesbach	BD7	78	57.7712	0.958265	ns	0.204545		Siesbach	BD7	105	117.405	0.192129	ns	0.251497
m-Siesbach	BF9	45	34.3071	0.87686	ns	-0.000901713		m-Siesbach	BF9	66	99.9368	0.00444715	**	0.0310371		Siesbach	BF9	91	83.2426	0.706235	ns	-0.00970874		Siesbach	BF9	91	86.4056	0.616694	ns	0.0180659
m-Siesbach	CD6	21	148	4.21006e-21	***	0.182692		m-Siesbach	CD6	91	347.978	1.04221e-31	***	0.216835		Siesbach	CD6	378	481.36	0.00024487	***	0.288303		Siesbach	CD6	406	514.255	0.000208824	***	0.273877
m-Hochscheid	BF1	78	127.16	0.000371143	***	0.219582		m-Hochscheid	BF1	91	139.772	0.000775198	***	0.234774		Hochscheid	BF1	136	134.65	0.516603	ns	0.110024		Hochscheid	BF1	136	146.225	0.259365	ns	0.12253
m-Hochscheid	BH5	28	151.22	7.42816e-19	***	0.325364		m-Hochscheid	BH5	28	158.625	3.37843e-20	***	0.347601		Hochscheid	BH5	10	39.9144	1.75432e-05	***	0.556787		Hochscheid	BH5	10	42.6024	5.85653e-06	***	0.560724
m-Hochscheid	CM37	45	61.3526	0.0527418	ns	-0.0778515		m-Hochscheid	CM37	55	92.9336	0.00105457	**	-0.0354917		Hochscheid	CM37	171	406.177	3.51412e-21	***	0.646901		Hochscheid	CM37	171	413.403	4.15566e-22	***	0.631217
m-Hochscheid	BD5	120	335.207	3.07458e-22	***	0.616054		m-Hochscheid	BD5	120	343.806	1.83546e-23	***	0.623077		Hochscheid	BD5	136	260.505	7.3737e-10	***	0.594595		Hochscheid	BD5	136	277.931	8.7363e-12	***	0.61057
m-Hochscheid	CM5	55	63.3813	0.204785	ns	0.0885933		m-Hochscheid	CM5	55	67.2276	0.124723	ns	0.113222		Hochscheid	CM5	45	205.839	1.97075e-22	***	0.765217		Hochscheid	CM5	45	217.275	2.04391e-24	***	0.776471
m-Hochscheid	CM19	28	30.3906	0.344792	ns	-0.0770553		m-Hochscheid	CM19	28	30.3906	0.344792	ns	-0.0770553		Hochscheid	CM19	36	33.9291	0.567438	ns	0.261538		Hochscheid	CM19	36	33.9291	0.567438	ns	0.261538
m-Hochscheid	CM33	28	94.3546	4.08261e-09	***	0.345308		m-Hochscheid	CM33	28	94.3546	4.08261e-09	***	0.345308		Hochscheid	CM33	45	179.12	6.534e-18	***	0.588235		Hochscheid	CM33	45	179.12	6.534e-18	***	0.588235
m-Hochscheid	BD7	120	167.083	0.00293214	**	-0.0736041		m-Hochscheid	BD7	120	166.754	0.00308877	**	-0.0505837		Hochscheid	BD7	91	202.496	1.8369e-10	***	0.257445		Hochscheid	BD7	91	207.451	4.44251e-11	***	0.291232
m-Hochscheid	BF9	153	150.674	0.538034	ns	0.139498		m-Hochscheid	BF9	153	151.362	0.522248	ns	0.152318		Hochscheid	BF9	120	162.102	0.00631149	**	0.213115		Hochscheid	BF9	120	167.785	0.00262175	**	0.219409
m-Hochscheid	CD6	210	551.312	1.87809e-32	***	0.222157		m-Hochscheid	CD6	231	563.842	7.80036e-30	***	0.218487		Hochscheid	CD6	325	383.627	0.0139041	*	0.203687		Hochscheid	CD6	325	370.444	0.0416868	*	0.194232
m-Züsch	BF1	153	159.516	0.342612	ns	0.128816		m-Züsch	BF1	171	172.629	0.450727	ns	0.126145		Züsch	BF1	276	334.747	0.00888986	**	0.0911017		Züsch	BF1	276	335.511	0.00822586	**	0.0875545
m-Züsch	BH5	10	11.0982	0.349919	ns	0.268664		m-Züsch	BH5	10	11.7492	0.302192	ns	0.27824		Züsch	BH5	15	9.79209	0.83261	ns	0.00619835		Züsch	BH5	15	9.97998	0.820997	ns	0.01002
m-Züsch	CM37	28	74.2495	4.64383e-06	***	0.373286		m-Züsch	CM37	45	86.5822	0.000193145	***	0.350668		Züsch	CM37	153	335.695	1.0171e-15	***	0.429075		Züsch	CM37	153	338.254	4.99021e-16	***	0.398734
m-Züsch	BD5	78	177.635	9.72711e-10	***	0.438636		m-Züsch	BD5	91	189.631	6.47693e-09	***	0.426934		Züsch	BD5	231	290.477	0.00479367	**	0.273084		Züsch	BD5	231	290.8	0.00461702	**	0.263785
m-Züsch	CM5	45	50.8483	0.25423	ns	0.0801187		m-Züsch	CM5	55	95.0149	0.000653988	***	0.125		Züsch	CM5	55	135.156	1.07584e-08	***	0.406508		Züsch	CM5	55	143.493	7.85854e-10	***	0.432848
m-Züsch	CM19	21	21.6053	0.422554	ns	0.0322581		m-Züsch	CM19	28	63.1454	0.000159037	***	0.0681818		Züsch	CM19	45	77.5986	0.00181208	**	0.283582		Züsch	CM19	55	113.024	6.81033e-06	***	0.315668
m-Züsch	CM33	6	4.7235	0.579734	ns	0.180229		m-Züsch	CM33	6	5.27459	0.509107	ns	0.206602		Züsch	CM33	45	143.729	3.00948e-12	***	0.536109		Züsch	CM33	55	187.415	2.38811e-16	***	0.553785
m-Züsch	BD7	153	220.929	0.000270326	***	-0.0787234		m-Züsch	BD7	171	239.3	0.000439588	***	-0.0489287		Züsch	BD7	78	83.061	0.326396	ns	0.400387		Züsch	BD7	78	86.8762	0.230171	ns	0.397604
m-Züsch	BF9	105	105.622	0.464598	ns	-0.077632		m-Züsch	BF9	105	102.118	0.561429	ns	-0.0782198		Züsch	BF9	210	226.138	0.21172	ns	-0.0760034		Züsch	BF9	210	232.23	0.139868	ns	-0.0776699
m-Züsch	CD6	66	255.998	3.50487e-24	***	-0.00116234		m-Züsch	CD6	105	351.563	2.3806e-28	***	0.00138696		Züsch	CD6	465	469.7	0.430364	ns	0.0720902		Züsch	CD6	528	556.489	0.188936	ns	0.0678211
m-Allenbach	BF1	171	229.107	0.00199736	**	0.193324		m-Allenbach	BF1	190	279.918	2.34931e-05	***	0.235885		Allenbach	BF1	231	289.855	0.00515177	**	0.128728		Allenbach	BF1	253	346.453	8.50136e-05	***	0.173145
m-Allenbach	BH5	10	9.49216	0.486117	ns	0.165085		m-Allenbach	BH5	15	50.7295	9.14581e-06	***	0.204586		Allenbach	BH5	3	19.0155	0.000271387	***	0.64486		Allenbach	BH5	6	40.0163	4.52162e-07	***	0.781421
m-Allenbach	CM37	28	77.1201	1.77803e-06	***	0.198397		m-Allenbach	CM37	28	83.3982	2.05927e-07	***	0.187679		Allenbach	CM37	78	123.152	0.000850364	***	0.567446		Allenbach	CM37	78	121.043	0.00129694	**	0.528986
m-Allenbach	BD5	91	229.704	5.69827e-14	***	0.536576		m-Allenbach	BD5	91	244.958	4.67603e-16	***	0.556906		Allenbach	BD5	378	509.8	6.75905e-06	***	0.226714		Allenbach	BD5	406	547.342	3.36924e-06	***	0.277578
m-Allenbach	CM5	45	61.1347	0.0547882	ns	0.258229		m-Allenbach	CM5	45	68.3916	0.0138326	*	0.295597		Allenbach	CM5	45	116.829	2.67299e-08	***	0.508072		Allenbach	CM5	45	124.82	1.97139e-09	***	0.52931
m-Allenbach	CM19	28	59.3528	0.000492352	***	0.105431		m-Allenbach	CM19	36	64.0906	0.00270734	**	0.116751		Allenbach	CM19	21	33.4571	0.0413883	*	0.337931		Allenbach	CM19	21	31.2583	0.0694647	ns	0.358289
m-Allenbach	CM33	21	9.69065	0.982656	ns	0.202658		m-Allenbach	CM33	28	52.9233	0.00299727	**	0.234532		Allenbach	CM33	36	126.843	4.73823e-12	***	0.534535		Allenbach	CM33	55	207.205	1.66144e-19	***	0.540215
m-Allenbach	BD7	171	239.141	0.00045059	***	-0.103554		m-Allenbach	BD7	171	246.839	0.000131085	***	-0.101775		Allenbach	BD7	55	117.928	1.7495e-06	***	0.358284		Allenbach	BD7	55	117.677	1.87732e-06	***	0.340278
m-Allenbach	BF9	78	73.495	0.623319	ns	0.00193125		m-Allenbach	BF9	91	95.6513	0.348895	ns	0.00364964		Allenbach	BF9	66	69.754	0.352513	ns	0.127295		Allenbach	BF9	66	67.0035	0.442397	ns	0.118255
m-Allenbach	CD6	105	275.378	3.22609e-17	***	0.210097		m-Allenbach	CD6	120	285.51	1.61875e-15	***	0.198895		Allenbach	CD6	300	284.56	0.730441	ns	0.159447		Allenbach	CD6	325	300.417	0.832317	ns	0.151104
m-Muhl	BF1	153	160.448	0.323829	ns	-0.00383409		m-Muhl	BF1	153	160.448	0.323829	ns	-0.00383409		Muhl	BF1	171	224.382	0.00383262	**	0.243499		Muhl	BF1	171	224.382	0.00383262	**	0.243499
m-Muhl	BH5	15	18.2743	0.248522	ns	0.242351		m-Muhl	BH5	15	18.2743	0.248522	ns	0.242351		Muhl	BH5	15	12.131	0.66909	ns	-0.161543		Muhl	BH5	15	12.131	0.66909	ns	-0.161543
m-Muhl	CM37	55	46.2765	0.792695	ns	0.0468365		m-Muhl	CM37	55	46.2765	0.792695	ns	0.0468365		Muhl	CM37	153	317.976	1.24835e-13	***	0.477021		Muhl	CM37	153	317.976	1.24835e-13	***	0.477021
m-Muhl	BD5	136	98.7054	0.9932	ns	-0.00380228		m-Muhl	BD5	136	98.7054	0.9932	ns	-0.00380228		Muhl	BD5	171	363.398	6.13736e-16	***	0.545147		Muhl	BD5	171	363.398	6.13736e-16	***	0.545147
m-Muhl	CM5	28	22.1729	0.773222	ns	0.0834697		m-Muhl	CM5	28	22.1729	0.773222	ns	0.0834697		Muhl	CM5	36	177.927	1.09644e-20	***	0.576471		Muhl	CM5	36	177.927	1.09644e-20	***	0.576471
m-Muhl	CM19	21	22.287	0.383138	ns	0.183673		m-Muhl	CM19	21	22.287	0.383138	ns	0.183673		Muhl	CM19	45	39.7959	0.691538	ns	0.150239		Muhl	CM19	45	39.7959	0.691538	ns	0.150239
m-Muhl	CM33	10	20.2656	0.0268379	*	0.310675		m-Muhl	CM33	10	20.2656	0.0268379	*	0.310675		Muhl	CM33	28	65.0127	8.97581e-05	***	0.268879		Muhl	CM33	28	65.0127	8.97581e-05	***	0.268879
m-Muhl	BD7	105	144.455	0.00646155	**	-0.0784141		m-Muhl	BD7	105	144.455	0.00646155	**	-0.0784141		Muhl	BD7	66	97.898	0.0065675	**	0.234043		Muhl	BD7	66	97.898	0.0065675	**	0.234043
m-Muhl	BF9	78	76.3666	0.531165	ns	0.121212		m-Muhl	BF9	78	76.3666	0.531165	ns	0.121212		Muhl	BF9	66	72.5311	0.271485	ns	0.0498812		Muhl	BF9	66	72.5311	0.271485	ns	0.0498812
m-Muhl	CD6	231	431.405	2.73364e-14	***	0.316964		m-Muhl	CD6	231	431.405	2.73364e-14	***	0.316964		Muhl	CD6	435	509.642	0.00773623	**	0.108726		Muhl	CD6	435	509.642	0.00773623	**	0.108726
m-Hundheim	BF1	171	372.462	5.18816e-17	***	0.318711		m-Hundheim	BF1	171	391.646	2.37469e-19	***	0.341501		Hundheim	BF1	325	487.077	1.38487e-08	***	0.300345		Hundheim	BF1	325	474.313	1.18208e-07	***	0.339525
m-Hundheim	BH5	10	4.87266	0.899521	ns	0.117848		m-Hundheim	BH5	15	6.05455	0.978817	ns	0.122059		Hundheim	BH5	36	57.1633	0.0138767	*	0.004954		Hundheim	BH5	36	59.6954	0.00780516	**	-0.000641437
m-Hundheim	CM37	28	42.3312	0.0403407	*	0.0301794		m-Hundheim	CM37	45	104.444	1.25476e-06	***	0.0717931		Hundheim	CM37	105	205.248	1.80896e-08	***	0.368095		Hundheim	CM37	120	253.939	1.25945e-11	***	0.362069
m-Hundheim	BD5	190	358.371	1.87233e-12	***	0.416464		m-Hundheim	BD5	190	371.083	8.30966e-14	***	0.414449		Hundheim	BD5	351	425.317	0.00398856	**	0.266202		Hundheim	BD5	351	441.661	0.000712466	***	0.278214
m-Hundheim	CM5	28	27.1063	0.512466	ns	0.140323		m-Hundheim	CM5	36	33.2651	0.599355	ns	0.153846		Hundheim	CM5	45	90.6376	6.55202e-05	***	0.448893		Hundheim	CM5	55	112.325	8.23414e-06	***	0.43934
m-Hundheim	CM19	28	57.6607	0.000803243	***	0.298885		m-Hundheim	CM19	36	61.9158	0.00461352	**	0.26549		Hundheim	CM19	45	49.0923	0.312501	ns	0.0706383		Hundheim	CM19	45	52.47	0.206951	ns	0.0551524
m-Hundheim	CM33	15	112.92	4.42621e-17	***	0.479492		m-Hundheim	CM33	28	143.989	1.47485e-17	***	0.46988		Hundheim	CM33	55	62.6473	0.223399	ns	0.18673		Hundheim	CM33	78	109.493	0.0108199	*	0.194888
m-Hundheim	BD7	45	39.0852	0.719702	ns	-0.12426		m-Hundheim	BD7	45	35.8693	0.832712	ns	-0.0467649		Hundheim	BD7	91	104.648	0.155299	ns	0.406417		Hundheim	BD7	91	117.476	0.0323391	*	0.448698
m-Hundheim	BF9	105	94.4438	0.760519	ns	-0.0700361		m-Hundheim	BF9	136	114.306	0.91176	ns	-0.0673609		Hundheim	BF9	136	201.841	0.000212601	***	0.170204		Hundheim	BF9	153	217.303	0.000490161	***	0.158273
m-Hundheim	CD6	120	316.096	1.40458e-19	***	0.126546		m-Hundheim	CD6	136	367.37	3.56954e-23	***	0.174873		Hundheim	CD6	465	546.313	0.00543808	**	0.301818		Hundheim	CD6	496	617.981	0.00015008	***	0.338891
m-Abtei	BF1	105	105.555	0.466442	ns	0.163477		m-Abtei	BF1	105	105.555	0.466442	ns	0.163477		Reinsfeld1	BF1	300	289.075	0.664307	ns	0.0804598		Reinsfeld1	BF1	325	312.301	0.683859	ns	0.0702456
m-Abtei	BH5	15	58.5637	4.44551e-07	***	0.220442		m-Abtei	BH5	15	58.5637	4.44551e-07	***	0.220442		Reinsfeld1	BH5	45	6.2585	1	ns	-0.0810811		Reinsfeld1	BH5	55	6.95437	1	ns	-0.0729313
m-Abtei	CM37	36	112.633	8.00497e-10	***	0.176752		m-Abtei	CM37	36	112.633	8.00497e-10	***	0.176752		Reinsfeld1	CM37	120	81.6404	0.997104	ns	0.0977264		Reinsfeld1	CM37	120	96.379	0.944567	ns	0.104895
m-Abtei	BD5	66	116.933	0.000113879	***	0.13217		m-Abtei	BD5	66	116.933	0.000113879	***	0.13217		Reinsfeld1	BD5	300	371.788	0.00296428	**	0.192793		Reinsfeld1	BD5	351	472.047	1.6374e-05	***	0.221116
m-Abtei	CM5	28	38.8876	0.0827477	ns	0.187928		m-Abtei	CM5	28	38.8876	0.0827477	ns	0.187928		Reinsfeld1	CM5	55	160.962	2.50537e-12	***	-0.00547196		Reinsfeld1	CM5	105	278.839	1.07975e-17	***	0.0441531
m-Abtei	CM19	15	12.6815	0.626886	ns	-0.0787172		m-Abtei	CM19	15	12.6815	0.626886	ns	-0.0787172		Reinsfeld1	CM19	55	28.7114	0.998692	ns	0.0469379		Reinsfeld1	CM19	66	57.8919	0.751179	ns	0.0986283
m-Abtei	CM33	3	53.4702	1.45541e-11	***	0.761635		m-Abtei	CM33	3	53.4702	1.45541e-11	***	0.761635		Reinsfeld1	CM33	36	95.9654	2.35359e-07	***	0.586239		Reinsfeld1	CM33	66	202.68	8.23182e-16	***	0.575478
m-Abtei	BD7	66	216.006	7.85188e-18	***	0.10852		m-Abtei	BD7	66	216.006	7.85188e-18	***	0.10852		Reinsfeld1	BD7	66	50.0884	0.927271	ns	0.0140281		Reinsfeld1	BD7	78	62.9264	0.89259	ns	0.0385586
m-Abtei	BF9	153	331.027	3.68704e-15	***	0.32127		m-Abtei	BF9	153	331.027	3.68704e-15	***	0.32127		Reinsfeld1	BF9	253	282.575	0.0974664	ns	0.0797322		Reinsfeld1	BF9	276	287.43	0.305657	ns	0.0609162
m-Abtei	CD6	153	367.408	1.12762e-19	***	0.45363		m-Abtei	CD6	153	367.408	1.12762e-19	***	0.45363		Reinsfeld1	CD6	465	493.068	0.177675	ns	0.0837696		Reinsfeld1	CD6	496	555.942	0.0319809	*	0.12095
m-Reinsfeld1	BF1	120	142.421	0.0795248	ns	0.0540541		m-Reinsfeld1	BF1	136	156.234	0.112993	ns	0.0441886		Reinsfeld2	BF1	231	292.544	0.00376115	**	0.0714979		Reinsfeld2	BF1	325	361.175	0.0814582	ns	0.123435
m-Reinsfeld1	BH5	21	18.7719	0.599768	ns	0.0795241		m-Reinsfeld1	BH5	21	21.1495	0.449844	ns	0.101124		Reinsfeld2	BH5	21	82.9412	2.58819e-09	***	0.293103		Reinsfeld2	BH5	28	98.9037	7.61982e-10	***	0.279893
m-Reinsfeld1	CM37	21	16.0085	0.769172	ns	-0.0929966		m-Reinsfeld1	CM37	28	55.7184	0.00139194	**	-0.0558952		Reinsfeld2	CM37	120	134.274	0.176232	ns	0.195691		Reinsfeld2	CM37	120	136.797	0.14007	ns	0.208594
m-Reinsfeld1	BD5	190	263.637	0.000324832	***	0.324449		m-Reinsfeld1	BD5	210	309.507	9.32897e-06	***	0.345255		Reinsfeld2	BD5	253	317.72	0.00355088	**	0.0872321		Reinsfeld2	BD5	276	359.111	0.000553495	***	0.210077
m-Reinsfeld1	CM5	21	25.2168	0.237895	ns	0.217391		m-Reinsfeld1	CM5	21	32.5916	0.0509466	ns	0.229613		Reinsfeld2	CM5	45	38.9623	0.724477	ns	-0.09375		Reinsfeld2	CM5	91	104.283	0.161263	ns	-0.0151139
m-Reinsfeld1	CM19	28	22.2503	0.769575	ns	0.00817439		m-Reinsfeld1	CM19	36	31.8616	0.665793	ns	0.00249377		Reinsfeld2	CM19	28	52.7058	0.00317765	**	0.169139		Reinsfeld2	CM19	36	57.5191	0.0128197	*	0.150327
m-Reinsfeld1	CM33	10	14.9293	0.134661	ns	0.171885		m-Reinsfeld1	CM33	15	21.4771	0.122266	ns	0.202039		Reinsfeld2	CM33	78	287.251	1.02923e-25	***	0.514588		Reinsfeld2	CM33	91	314.309	2.38923e-26	***	0.551185
m-Reinsfeld1	BD7	66	92.7968	0.0165197	*	-0.0316638		m-Reinsfeld1	BD7	66	94.8008	0.0116054	*	-0.0480687		Reinsfeld2	BD7	153	213.949	0.000835718	***	0.0702137		Reinsfeld2	BD7	153	221.243	0.0002565	***	0.108077
m-Reinsfeld1	BF9	91	71.759	0.932014	ns	0.000462749		m-Reinsfeld1	BF9	91	73.4451	0.910774	ns	-0.0105634		Reinsfeld2	BF9	190	166.058	0.894239	ns	-0.00264375		Reinsfeld2	BF9	300	366.735	0.00505686	**	0.112118
m-Reinsfeld1	CD6	55	130.965	3.86989e-08	***	0.619165		m-Reinsfeld1	CD6	91	208.808	2.99966e-11	***	0.601707		Reinsfeld2	CD6	300	381.07	0.00104244	**	0.231473		Reinsfeld2	CD6	325	408.02	0.00118355	**	0.279251
m-Reinsfeld2	BF1	91	126.154	0.00870032	**	0.17134		m-Reinsfeld2	BF1	136	242.974	4.78266e-08	***	0.204819		Farschweiler	BF1	253	331.098	0.000695026	***	0.0728083		Farschweiler	BF1	253	341.1	0.00018165	***	0.0654867
m-Reinsfeld2	BH5	15	8.46277	0.903894	ns	0.157171		m-Reinsfeld2	BH5	15	7.71831	0.934579	ns	0.150602		Farschweiler	BH5	6	16.0028	0.0137392	*	0.1883		Farschweiler	BH5	6	16.4396	0.011579	*	0.190053
m-Reinsfeld2	CM37	21	8.38258	0.993297	ns	-0.0972149		m-Reinsfeld2	CM37	36	27.9149	0.83022	ns	-0.017341		Farschweiler	CM37	91	234.221	1.4003e-14	***	0.431312		Farschweiler	CM37	105	240.226	1.33511e-12	***	0.4205
m-Reinsfeld2	BD5	120	341.774	3.58438e-23	***	0.663737		m-Reinsfeld2	BD5	136	433.313	1.00344e-32	***	0.693861		Farschweiler	BD5	153	311.156	7.493e-13	***	0.503261		Farschweiler	BD5	153	328.141	8.11604e-15	***	0.519548
m-Reinsfeld2	CM5	36	40.016	0.29642	ns	0.0112012		m-Reinsfeld2	CM5	36	45.8999	0.124822	ns	0.0682057		Farschweiler	CM5	45	110.148	2.19984e-07	***	0.512246		Farschweiler	CM5	45	113.602	7.46279e-08	***	0.518277
m-Reinsfeld2	CM19	28	28.1075	0.458764	ns	0.133212		m-Reinsfeld2	CM19	28	24.9242	0.631956	ns	0.0963245		Farschweiler	CM19	21	23.625	0.311579	ns	-0.103103		Farschweiler	CM19	36	102.247	2.90145e-08	***	-0.0878661
m-Reinsfeld2	CM33	15	46.2399	4.86957e-05	***	0.27942		m-Reinsfeld2	CM33	15	58.2044	5.12007e-07	***	0.341917		Farschweiler	CM33	21	209.868	4.10105e-33	***	0.965843		Farschweiler	CM33	28	254.391	2.34418e-38	***	0.967186
m-Reinsfeld2	BD7	78	193.76	7.86488e-12	***	0.15292		m-Reinsfeld2	BD7	78	212.101	2.41596e-14	***	0.12916		Farschweiler	BD7	105	168.947	7.63717e-05	***	0.199591		Farschweiler	BD7	105	174.562	2.37728e-05	***	0.222973
m-Reinsfeld2	BF9	210	185.592	0.88641	ns	-0.0249494		m-Reinsfeld2	BF9	231	225.237	0.594557	ns	0.0814469		Farschweiler	BF9	105	191.91	4.78624e-07	***	0.212284		Farschweiler	BF9	120	200.552	5.64103e-06	***	0.204082
m-Reinsfeld2	CD6	55	139.142	3.11349e-09	***	0.642308		m-Reinsfeld2	CD6	66	164.221	2.45347e-10	***	0.61175		Farschweiler	CD6	435	515.236	0.00478123	**	0.255418		Farschweiler	CD6	435	488.628	0.0382979	*	0.248352
m-Farschweiler	BF1	136	176.637	0.0109069	*	-0.0080504		m-Farschweiler	BF1	153	184.205	0.0433793	*	-0.0106596		Damflos	BF1	300	340.399	0.0539708	ns	0.0349947		Damflos	BF1	351	434.375	0.0015785	**	0.0550576
m-Farschweiler	BH5	6	20.9306	0.00188807	**	0.305446		m-Farschweiler	BH5	6	21.5551	0.00145736	**	0.30987		Damflos	BH5	6	0.288062	0.999553	ns	-0.0647482		Damflos	BH5	10	0.379091	0.999998	ns	-0.0664062
m-Farschweiler	CM37	36	29.8753	0.754119	ns	0.12145		m-Farschweiler	CM37	45	37.1183	0.792043	ns	0.123288		Damflos	CM37	91	261.601	2.04748e-18	***	0.558157		Damflos	CM37	105	277.911	1.44953e-17	***	0.556157
m-Farschweiler	BD5	55	172.027	5.60279e-14	***	0.437469		m-Farschweiler	BD5	66	212.942	2.31366e-17	***	0.459409		Damflos	BD5	231	291.901	0.00405827	**	0.345318		Damflos	BD5	231	299.07	0.0016912	**	0.350034
m-Farschweiler	CM5	15	44.9381	7.83146e-05	***	0.0681931		m-Farschweiler	CM5	21	86.0903	7.56061e-10	***	0.113164		Damflos	CM5	55	156.239	1.22429e-11	***	0.632873		Damflos	CM5	78	230.834	4.93805e-17	***	0.611973
m-Farschweiler	CM19	55	53.563	0.529681	ns	0.0369181		m-Farschweiler	CM19	66	87.7021	0.0382854	*	0.0414781		Damflos	CM19	36	13.2226	0.999815	ns	-0.171161		Damflos	CM19	36	21.1588	0.976694	ns	-0.064133
m-Farschweiler	CM33	15	61.1811	1.57837e-07	***	0.157007		m-Farschweiler	CM33	15	62.6946	8.62917e-08	***	0.166667		Damflos	CM33	45	151.079	2.18585e-13	***	0.501348		Damflos	CM33	55	164.402	7.77991e-13	***	0.495758
m-Farschweiler	BD7	78	115.443	0.00378107	**	0.0864676		m-Farschweiler	BD7	78	116.536	0.0030866	**	0.111356		Damflos	BD7	45	64.1404	0.0318182	*	0.16501		Damflos	BD7	45	55.4805	0.13608	ns	0.142191
m-Farschweiler	BF9	171	199.346	0.0679804	ns	0.0213212		m-Farschweiler	BF9	210	286.329	0.000360368	***	0.0231635		Damflos	BF9	78	79.0011	0.447031	ns	0.0753346		Damflos	BF9	91	118.326	0.0286791	*	0.0694635
m-Farschweiler	CD6	105	220.73	3.12068e-10	***	0.378507		m-Farschweiler	CD6	105	189.751	7.96244e-07	***	0.365714		Damflos	CD6	528	676.278	1.2513e-05	***	0.182788		Damflos	CD6	561	697.722	6.94702e-05	***	0.177489
m-Damflos	BF1	231	227.32	0.556081	ns	0.150943		m-Damflos	BF1	231	238.802	0.348309	ns	0.167921		Prosterath	BF1	231	275.882	0.022915	*	0.168539		Prosterath	BF1	231	280.909	0.0137767	*	0.154013
m-Damflos	BH5	10	40.2844	1.5098e-05	***	-0.00542741		m-Damflos	BH5	15	42.68	0.000176503	***	-0.00244499		Prosterath	BH5	6	8.04132	0.235092	ns	0.288889		Prosterath	BH5	10	8.59809	0.570623	ns	0.236948
m-Damflos	CM37	28	93.0337	6.61243e-09	***	0.194217		m-Damflos	CM37	36	101.812	3.36018e-08	***	0.211991		Prosterath	CM37	120	236.111	1.36199e-09	***	0.394422		Prosterath	CM37	120	254.189	1.17705e-11	***	0.427211
m-Damflos	BD5	66	225.547	2.60903e-19	***	0.821488		m-Damflos	BD5	78	270.594	4.50037e-23	***	0.795775		Prosterath	BD5	231	270.723	0.0373528	*	0.194854		Prosterath	BD5	253	280.581	0.112449	ns	0.179487
m-Damflos	CM5	36	19.0388	0.9909	ns	0.127907		m-Damflos	CM5	36	27.1406	0.856387	ns	0.129343		Prosterath	CM5	55	100.735	0.000166169	***	0.365554		Prosterath	CM5	55	105.546	4.94439e-05	***	0.368587
m-Damflos	CM19	45	50.7988	0.255776	ns	0.0982659		m-Damflos	CM19	45	53.552	0.178983	ns	0.132275		Prosterath	CM19	28	42.9745	0.0350036	*	0.0810171		Prosterath	CM19	45	70.764	0.00842937	**	0.08
m-Damflos	CM33	28	24.9994	0.62787	ns	0.267425		m-Damflos	CM33	36	68.1012	0.000970022	***	0.286957		Prosterath	CM33	66	184.806	3.40992e-13	***	0.7		Prosterath	CM33	66	186.122	2.20796e-13	***	0.688249
m-Damflos	BD7	190	373.31	4.76129e-14	***	-0.0933452		m-Damflos	BD7	190	357.121	2.52818e-12	***	-0.0944		Prosterath	BD7	120	132.178	0.2108	ns	0.143335		Prosterath	BD7	136	132.703	0.563965	ns	0.128205
m-Damflos	BF9	171	195.677	0.0949749	ns	0.0517958		m-Damflos	BF9	171	204.107	0.0425605	*	0.047619		Prosterath	BF9	153	125.899	0.946608	ns	0.0559671		Prosterath	BF9	153	124.348	0.956759	ns	0.0501845
m-Damflos	CD6	190	258.15	0.000732386	***	0.338014		m-Damflos	CD6	231	333.972	1.06432e-05	***	0.328632		Prosterath	CD6	496	569.738	0.0120598	*	0.0700685		Prosterath	CD6	561	615.767	0.0543142	ns	0.0647482
m-Prosterath	BF1	78	82.0152	0.355951	ns	0.0098289		m-Prosterath	BF1	91	93.8178	0.398948	ns	0.0107949		Gonzerath	BF1	210	402.272	3.23165e-14	***	0.293347		Gonzerath	BF1	210	423.772	1.48036e-16	***	0.317015
m-Prosterath	BH5	1	1.7092	0.191089	ns	0.206712		m-Prosterath	BH5	1	2.03574	0.153639	ns	0.220159		Gonzerath	BH5	3	16.6062	0.000851537	***	0.593326		Gonzerath	BH5	3	19.5205	0.000213359	***	0.634255
m-Prosterath	CM37	36	86.0526	5.55895e-06	***	0.190948		m-Prosterath	CM37	45	131.427	2.14319e-10	***	0.235269		Gonzerath	CM37	190	265.577	0.000241508	***	0.311045		Gonzerath	CM37	190	282.545	1.49444e-05	***	0.350738
m-Prosterath	BD5	66	184.599	3.65058e-13	***	0.620155		m-Prosterath	BD5	91	203.866	1.24364e-10	***	0.559574		Gonzerath	BD5	190	246.825	0.00346751	**	0.307036		Gonzerath	BD5	210	275.081	0.00170407	**	0.332926
m-Prosterath	CM5	45	31.4899	0.936503	ns	0.231211		m-Prosterath	CM5	55	53.7367	0.522985	ns	0.246601		Gonzerath	CM5	45	101.633	2.89682e-06	***	0.480432		Gonzerath	CM5	55	110.194	1.46108e-05	***	0.461167
m-Prosterath	CM19	45	34.317	0.876605	ns	-0.00476397		m-Prosterath	CM19	55	47.1445	0.765328	ns	-0.00346821		Gonzerath	CM19	45	63.0284	0.0390821	*	0.155235		Gonzerath	CM19	45	66.9127	0.0186342	*	0.149273
m-Prosterath	CM33	10	34.7731	0.000136499	***	0.541328		m-Prosterath	CM33	21	120.912	4.85789e-16	***	0.533732		Gonzerath	CM33	66	122.194	3.208e-05	***	0.327434		Gonzerath	CM33	66	104.141	0.00192011	**	0.328835
m-Prosterath	BD7	91	132.745	0.00284148	**	-0.102269		m-Prosterath	BD7	105	149.301	0.00294427	**	-0.0962567		Gonzerath	BD7	105	183.016	3.74109e-06	***	0.271916		Gonzerath	BD7	105	185.762	2.00603e-06	***	0.290391
m-Prosterath	BF9	120	117.041	0.55941	ns	0.218524		m-Prosterath	BF9	120	109.035	0.754018	ns	0.204442		Gonzerath	BF9	210	237.361	0.094536	ns	0.106942		Gonzerath	BF9	231	268.124	0.0471575	*	0.0970716
m-Prosterath	CD6	171	243.602	0.000222406	***	0.41853		m-Prosterath	CD6	231	324.127	5.05434e-05	***	0.386721		Gonzerath	CD6	435	577.287	5.36053e-06	***	0.188345		Gonzerath	CD6	496	690.024	1.6728e-08	***	0.196413
m-Gonzerath	BF1	171	270.121	2.0089e-06	***	0.190588		m-Gonzerath	BF1	171	284.699	1.08021e-07	***	0.199677		Boerfink	BF1	231	287.18	0.00698501	**	0.134068		Ochsenbruch	BF1	231	257.172	0.114063	ns	0.103501
m-Gonzerath	BH5	6	3.06954	0.80007	ns	0.109228		m-Gonzerath	BH5	6	5.35542	0.499101	ns	0.165261		Boerfink	BH5	3	0.342449	0.951857	ns	-0.0878187		Ochsenbruch	BH5	3	0.33	0.954291	ns	-0.0849315
m-Gonzerath	CM37	66	86.014	0.0496316	*	0.019943		m-Gonzerath	CM37	66	87.4444	0.0398573	*	0.0309704		Boerfink	CM37	91	161.693	7.31128e-06	***	0.520548		Ochsenbruch	CM37	91	161.293	8.01989e-06	***	0.482504
m-Gonzerath	BD5	190	425.533	4.30109e-20	***	0.663132		m-Gonzerath	BD5	190	446.791	9.81653e-23	***	0.687127		Boerfink	BD5	300	318.666	0.219504	ns	0.232158		Ochsenbruch	BD5	276	299.283	0.160448	ns	0.23058
m-Gonzerath	CM5	66	113.24	0.000267578	***	0.156578		m-Gonzerath	CM5	66	123.644	2.24078e-05	***	0.145482		Boerfink	CM5	36	94.5106	3.78639e-07	***	0.414885		Ochsenbruch	CM5	36	87.7508	3.27806e-06	***	0.386837
m-Gonzerath	CM19	55	92.4402	0.00117903	**	-0.0939335		m-Gonzerath	CM19	55	95.5802	0.000573263	***	-0.0949555		Boerfink	CM19	45	101.335	3.16292e-06	***	0.215023		Ochsenbruch	CM19	45	101.013	3.47656e-06	***	0.190741
m-Gonzerath	CM33	55	97.8434	0.000335539	***	0.102041		m-Gonzerath	CM33	55	103.16	9.07913e-05	***	0.113111		Boerfink	CM33	36	150.653	5.65213e-16	***	0.586548		Ochsenbruch	CM33	36	153.528	1.84158e-16	***	0.632139
m-Gonzerath	BD7	91	108.451	0.102444	ns	-0.103254		m-Gonzerath	BD7	91	108.449	0.102466	ns	-0.0877698		Boerfink	BD7	66	90.0872	0.0261029	*	0.0609555		Ochsenbruch	BD7	66	91.0391	0.0222865	*	0.0515807
m-Gonzerath	BF9	190	313.1	4.58184e-08	***	0.0416422		m-Gonzerath	BF9	190	328.683	1.70664e-09	***	0.0369181		Boerfink	BF9	153	191.631	0.0186149	*	0.164835		Ochsenbruch	BF9	153	211.739	0.00117698	**	0.19875
m-Gonzerath	CD6	231	499.262	8.05074e-22	***	0.300896		m-Gonzerath	CD6	276	610.436	2.47549e-27	***	0.305872		Boerfink	CD6	561	591.8	0.178	ns	0.0709677		Ochsenbruch	CD6	528	575.361	0.0754478	ns	0.0730457
m-Ochsenbruch	BF1	153	152.931	0.486357	ns	0.257143		m-Ochsenbruch	BF1	153	152.931	0.486357	ns	0.257143		Hunolstein	BF1	276	321.57	0.0307355	*	0.109204		Hunolstein	BF1	253	292.882	0.043008	*	0.102832
m-Ochsenbruch	BH5	21	34.5689	0.0314661	*	0.376218		m-Ochsenbruch	BH5	21	34.5689	0.0314661	*	0.376218		Hunolstein	BH5	36	48.8346	0.0750102	ns	-0.0664273		Hunolstein	BH5	36	48.8346	0.0750102	ns	-0.0664273
m-Ochsenbruch	CM37	136	152.594	0.156741	ns	-0.030837		m-Ochsenbruch	CM37	136	152.594	0.156741	ns	-0.030837		Hunolstein	CM37	120	287.161	9.92719e-16	***	0.348154		Hunolstein	CM37	120	278.684	1.1987e-14	***	0.346784
m-Ochsenbruch	BD5	36	154.09	1.47809e-16	***	0.820994		m-Ochsenbruch	BD5	36	154.09	1.47809e-16	***	0.820994		Hunolstein	BD5	300	393.209	0.00023558	***	0.30793		Hunolstein	BD5	300	414.987	1.18239e-05	***	0.340886
m-Ochsenbruch	CM5	28	37.0445	0.117882	ns	0.056071		m-Ochsenbruch	CM5	28	37.0445	0.117882	ns	0.056071		Hunolstein	CM5	55	170.559	9.33626e-14	***	0.467492		Hunolstein	CM5	55	212.161	2.58775e-20	***	0.500512
m-Ochsenbruch	CM19	21	12.277	0.931835	ns	0.0222841		m-Ochsenbruch	CM19	21	12.277	0.931835	ns	0.0222841		Hunolstein	CM19	45	126.066	1.30271e-09	***	0.220544		Hunolstein	CM19	45	125.777	1.43425e-09	***	0.221132
m-Ochsenbruch	CM33	10	14.4572	0.15314	ns	0.419238		m-Ochsenbruch	CM33	10	14.4572	0.15314	ns	0.419238		Hunolstein	CM33	66	161.396	5.84284e-10	***	0.48503		Hunolstein	CM33	55	113.845	5.44101e-06	***	0.447537
m-Ochsenbruch	BD7	105	164.033	0.000203241	***	0.231072		m-Ochsenbruch	BD7	105	164.033	0.000203241	***	0.231072		Hunolstein	BD7	66	111.067	0.000436158	***	0.307382		Hunolstein	BD7	66	107.82	0.000886625	***	0.286181
m-Ochsenbruch	BF9	136	134.932	0.509761	ns	0.0463862		m-Ochsenbruch	BF9	136	134.932	0.509761	ns	0.0463862		Hunolstein	BF9	136	171.515	0.0211892	*	0.103448		Hunolstein	BF9	120	139.918	0.103255	ns	0.0608229
m-Ochsenbruch	CD6	78	115.608	0.00366766	**	0.399636		m-Ochsenbruch	CD6	78	115.608	0.00366766	**	0.399636		Hunolstein	CD6	496	528.151	0.153724	ns	0.123173		Hunolstein	CD6	496	538.508	0.091117	ns	0.119454
Key: ns=not significant, * P<0.05, ** P<0.01, *** P<0.001				NS	64								51								41								40
					138								138								138								138
				sign	74							sign	87							sign	97							sign	98
					53.6232								63.0435								70.2899								71.0145
