# Supplementary material for: Wide prevalence of hybridization in two sympatric grasshopper species may be shaped by their relative abundances
Source: BMC Evol Biol. 2015 Sep 16;15:191. doi: 10.1186/s12862-015-0460-8 (PMC4573947; doi:10.1186/s12862-015-0460-8)
Supplement: Additional file 7: — Fixation indices for genetic differentiation (F ST ) between the populations within one species and between the species in syntopic and allotopic populations. (XLSX 19 kb) [file 12862_2015_460_MOESM7_ESM.xlsx]

## Sheet: FST_Pop
FST between syntopic and allotopic populations of Ch. montanus and Ch. parallelus including hybrids and without hybrids; Hunolstein and Abtei are allotopic Populations. Ochsenbruch and Börfink are allotopic populations in closer vicinity.
	including hybrids	without hybrids		hybridization rate (%)
Abtei/Hunolstein	0.11	0.108		0
Allenbach	0.133	0.137		2.47
Damflos	0.099	0.1		2.5
Farschweiler	0.102	0.103		1.25
Gonzerath	0.104	0.105		2.27
Hochscheid	0.131	0.131		2.35
Hundheim	0.101	0.108		3.61
Muhl	0.126	0.125		0
Ochsenbruch/Börfink	0.133	0.132		0
Prosterath	0.153	0.155		2.5
Reinsfeld1	0.101	0.108		6.02
Reinsfeld2	0.092	0.1		8.89
Siesbach	0.156	0.16		6.17
Züsch	0.096	0.101		2.47
					The different values in pure populations is based on the different sample sizes for calculation.
There is no significant correlation between Fst (hybrids included) and hybridization rate ()
Residual standard error: 0.02198 on 12 degrees of freedom
Multiple R-squared: 0.02603,	Adjusted R-squared: -0.05514
F-statistic: 0.3207 on 1 and 12 DF, p-value: 0.5816

## Sheet: Mon_FST
FST including hybrids
m-Siesbach	m-Hochscheid	m-Züsch	m-Allenbach	m-Muhl	m-Hundheim	m-Abtei	m-Reinsfeld1	m-Reinsfeld2	m-Farschweiler	m-Damflos	m-Prosterath	m-Gonzerath
													m-Siesbach
0.0917421													m-Hochscheid
0.100062	0.0476345												m-Züsch
0.0920358	0.0370246	0.0477687											m-Allenbach
0.0944322	0.0408784	0.0588525	0.0280724										m-Muhl
0.0801733	0.0326326	0.045959	0.0173078	0.0258224									m-Hundheim
0.100323	0.0585295	0.0478578	0.0493185	0.0434129	0.0453414								m-Abtei
0.0805191	0.0417407	0.0468311	0.049196	0.0580314	0.0520375	0.044568							m-Reinsfeld1
0.0681175	0.0614109	0.06177	0.0658563	0.0743698	0.06472	0.0580905	0.0358496						m-Reinsfeld2
0.0934202	0.0570851	0.0663207	0.0546406	0.0732557	0.0522006	0.054556	0.0409401	0.0533701					m-Farschweiler
0.0874017	0.0479146	0.0519262	0.0514325	0.0436464	0.0496019	0.0434986	0.0441314	0.0552526	0.0475309				m-Damflos
0.141424	0.0658268	0.0721316	0.0722914	0.0634488	0.0744363	0.0658795	0.0717873	0.101218	0.0850073	0.0485865			m-Prosterath
0.092375	0.0393568	0.0595723	0.0564438	0.0504411	0.0513153	0.0497515	0.0483333	0.0573993	0.0474606	0.0223027	0.0509942		m-Gonzerath
0.115211	0.059125	0.0547843	0.0635432	0.0638035	0.0607963	0.0724606	0.0476559	0.0756525	0.0648288	0.0548825	0.0490486	0.0480784	m-Ochsenbruch
m-Siesbach	m-Hochscheid	m-Züsch	m-Allenbach	m-Muhl	m-Hundheim	m-Abtei	m-Reinsfeld1	m-Reinsfeld2	m-Farschweiler	m-Damflos	m-Prosterath	m-Gonzerath
													m-Siesbach
0.110519													m-Hochscheid
0.122788	0.0539733												m-Züsch
0.108103	0.0411801	0.0517219											m-Allenbach
0.111393	0.0428702	0.0619617	0.0287436										m-Muhl
0.0993118	0.0354364	0.0513191	0.015601	0.0247633									m-Hundheim
0.118342	0.0612952	0.0505621	0.0502568	0.0434129	0.0458222								m-Abtei
0.0988473	0.0448016	0.0537329	0.0512061	0.0580622	0.0549116	0.0456872							m-Reinsfeld1
0.0840594	0.0620885	0.0633509	0.0662933	0.0718593	0.0673196	0.056435	0.0348862						m-Reinsfeld2
0.113742	0.0632201	0.0723827	0.0575825	0.0739077	0.0543514	0.0551935	0.0417916	0.0552863					m-Farschweiler
0.112895	0.0534605	0.0580388	0.0545105	0.0455684	0.0526144	0.0451111	0.0493871	0.0563257	0.051812				m-Damflos
0.166018	0.0733969	0.0804185	0.0786998	0.0677025	0.0818269	0.0708323	0.0793505	0.106402	0.0919657	0.0543717			m-Prosterath
0.112149	0.0418262	0.0640224	0.0567928	0.0506581	0.0528515	0.0495866	0.0490033	0.0554795	0.0479788	0.0228612	0.0544524		m-Gonzerath
0.130929	0.0614607	0.0590546	0.0646148	0.0638035	0.0637935	0.0724606	0.0473473	0.0725795	0.0659947	0.0567394	0.0518475	0.0473176	m-Ochsenbruch

## Sheet: para_FST
FST including hybrids
Siesbach	Hochscheid	Züsch	Allenbach	Muhl	Hundheim	Reinsfeld1	Reinsfeld2	Farschweiler	Damflos	Prosterath	Gonzerath	Ochsenbruch
													Siesbach
0.0425748													Hochscheid
0.00734561	0.0319647												Züsch
0.0434792	0.0225632	0.0368971											Allenbach
0.0110421	0.0396529	0.0120572	0.0461203										Muhl
0.0120549	0.0446174	0.0165345	0.0487606	0.0178354									Hundheim
0.036447	0.0498328	0.0322089	0.073778	0.0414117	0.0350908								Reinsfeld1
0.0421621	0.0613728	0.0360587	0.0806814	0.0473978	0.0438963	0.00530769							Reinsfeld2
0.0365022	0.0504084	0.0327673	0.0646079	0.0466562	0.0371383	0.0298989	0.0309225						Farschweiler
0.0381104	0.0549351	0.0303068	0.0639873	0.0456519	0.0383395	0.0297025	0.0256201	0.00532384					Damflos
0.042701	0.0584832	0.032642	0.0703479	0.0517063	0.0439019	0.0306823	0.0275262	0.0103832	0.00695399				Prosterath
0.027023	0.040373	0.0260594	0.0582753	0.0314694	0.0296893	0.0137188	0.0137044	0.0140985	0.0153567	0.0124097			Gonzerath
0.036127	0.0490961	0.0290992	0.0573027	0.037662	0.0308192	0.0267239	0.024594	0.0140735	0.0164084	0.0110776	0.00648324		Boerfink
0.00751159	0.0630623	0.0173954	0.0598313	0.0139936	0.0160316	0.0539413	0.0598839	0.0549293	0.0593007	0.0618849	0.0516631	0.0514883	Hunolstein
FST without hybrids
Siesbach	Hochscheid	Züsch	Allenbach	Muhl	Hundheim	Reinsfeld1	Reinsfeld2	Farschweiler	Damflos	Prosterath	Gonzerath	Boerfink
													Siesbach
0.0387659													Hochscheid
0.0108519	0.0338413												Züsch
0.0434762	0.022134	0.0420047											Allenbach
0.0107467	0.0364065	0.0129854	0.0474885										Muhl
0.0134573	0.0429486	0.01846	0.0544602	0.0179748									Hundheim
0.0477838	0.0501156	0.0387397	0.0819463	0.0446044	0.0414483								Reinsfeld1
0.0534144	0.0627049	0.0418461	0.0905501	0.0512187	0.0516841	0.00580919							Reinsfeld2
0.040526	0.0477372	0.0334844	0.0677406	0.046684	0.0390203	0.0331345	0.0377157						Farschweiler
0.04473	0.0549396	0.033261	0.0693202	0.0469492	0.0415062	0.0350952	0.0359426	0.00637554					Damflos
0.0489861	0.0555122	0.0338788	0.0736673	0.0520417	0.0453644	0.0349443	0.0344675	0.0102457	0.00630637				Prosterath
0.0319965	0.0354046	0.0270373	0.0620593	0.030854	0.0326521	0.0146475	0.0161227	0.0141699	0.0157141	0.0120438			Gonzerath
0.0387378	0.0454663	0.0287999	0.0584979	0.0355843	0.029991	0.0267086	0.0282274	0.0136041	0.0177139	0.0111714	0.00393564		Boerfink
0.00865792	0.0586696	0.0178093	0.0597237	0.0142676	0.0165206	0.0604069	0.0656275	0.0529122	0.0598342	0.0614156	0.0529923	0.04826	Hunolstein
